# Supplementary material for: catena-Poly[[[aqua­chlorido­manganese(II)]-bis­[μ-1,1′-(oxydi-p-phenyl­ene)di-1H-imidazole-κ2 N 3:N 3′]] chloride dimethyl­formamide mono­solvate monohydrate]
Source: Acta Crystallogr Sect E Struct Rep Online. 2011 Jan 15;67(Pt 2):m166–7. doi: 10.1107/S1600536810054383 (PMC3051568; doi:10.1107/S1600536810054383)
Supplement: Supplementary file 1 [file e-67-0m166-sup1.cif]

##############################################################################
###                                                                        ###
###        Electronic paper (Acta Crystallographica Section E)             ###
###                                                                        ###
##############################################################################
#                                                                            #
# This CIF contains the data in a paper accepted for publication in Acta     #
# Crystallographica Section E. It conforms to the requirements of Notes      #
# for Authors for Section E, and has been peer reviewed under the auspices   #
# of the IUCr Commission on Journals.                                        #
#                                                                            #
# Full details of the Crystallographic Information File format               #
# are given in the paper "The Crystallographic Information File (CIF):       #
# a New Standard Archive File for Crystallography" by S. R. Hall, F. H.      #
# Allen and I. D. Brown [Acta Cryst. (1991), A47, 655-685].                  #
#                                                                            #
# The current version of the core CIF dictionary is obtainable from          #
# ftp://ftp.iucr.org/pub/cif_core.dic. The current version number is 2.4.    #
#                                                                            #
# Software is freely available for graphical display of the structure(s) in  #
# this CIF.  For information consult the CIF home page http://www.iucr.org/  #
# cif/home.html                                                              #
#                                                                            #
# This file may be used for bona fide research purposes within the           #
# scientific community so long as proper attribution is given to the journal # 
# article from which it was obtained.                                        #
#                                                                            #
##############################################################################
                                             
data_global
_audit_creation_method     'from SHELXL97 CIF and IUCr SHELXL97-template'
_journal_date_recd_electronic     2010-11-29
_journal_date_accepted     2010-12-27
_journal_name_full     'Acta Crystallographica, Section E'
_journal_year     2011
_journal_volume     67
_journal_issue      2
_journal_page_first     m166
_journal_page_last     m167
_journal_paper_category     QM
_journal_coeditor_code     SU2233
_publ_contact_author_name     'Mr. Mu, Xiao-Long'
_publ_contact_author_address
;
College of Chemistry and Materials Science,
Anhui Normal University,
Wuhu 241000,
P.R.China
;
_publ_contact_author_email     hxmuxl@mail.ahnu.edu.cn
_publ_contact_author_fax     ?
_publ_contact_author_phone     ?
_publ_section_title
;\
<i>catena</i>-Poly[[[aquachloridomanganese(II)]-bis[\m-1,1'-(oxydi-<i>p</i>-\
phenylene)di-1<i>H</i>-imidazole-\k^2^<i>N</i>^3^:<i>N</i>^3'^]] chloride
dimethylformamide monosolvate monohydrate]
;
loop_
    _publ_author_name
    _publ_author_address
    'Mu, Xiao-Long'
;
College of Chemistry and Materials Science,
Anhui Normal University,
Wuhu 241000,
People's Republic of China
;
_publ_section_synopsis     .
data_I
_audit_creation_method     SHELXL-97
_chemical_name_systematic
;
<i>catena</i>-Poly[[[aquachloridomanganese(II)]-bis[\m-1,1'-(oxydi-<i>p</i>-
phenylene)di-1<i>H</i>-imidazole-\k^2^<i>N</i>^3^:<i>N</i>^3'^]] chloride
dimethylformamide monosolvate monohydrate]
;
_chemical_name_common     ?
_chemical_formula_moiety     'C39 H39 Cl2 Mn N9 O5'
_chemical_formula_sum     'C39 H39 Cl2 Mn N9 O5'
_chemical_formula_iupac     '[Mn Cl (C18 H14 N4 O)2 (H2 O)] Cl, C3 H7 N O, H2 O'
_chemical_formula_weight     839.63
_chemical_melting_point     ?
_symmetry_cell_setting     triclinic
_symmetry_space_group_name_H-M     'P -1'
_symmetry_space_group_name_Hall     '-P 1'
loop_
    _symmetry_equiv_pos_as_xyz
    'x, y, z'
    '-x, -y, -z'
_cell_length_a     12.6167(14)
_cell_length_b     12.6183(14)
_cell_length_c     13.5274(15)
_cell_angle_alpha     74.801(2)
_cell_angle_beta     69.388(2)
_cell_angle_gamma     85.582(2)
_cell_volume     1944.9(4)
_cell_formula_units_Z     2
_cell_measurement_reflns_used     4541
_cell_measurement_theta_min     2.29
_cell_measurement_theta_max     27.40
_cell_measurement_temperature     273(2)
_exptl_crystal_description     'block'
_exptl_crystal_colour     'colourless'
_exptl_crystal_size_max     0.32
_exptl_crystal_size_mid     0.30
_exptl_crystal_size_min     0.29
_exptl_crystal_density_diffrn     1.434
_exptl_crystal_density_meas     ?
_exptl_crystal_density_method     'not measured'
_exptl_crystal_F_000     870
_exptl_absorpt_coefficient_mu     0.533
_exptl_absorpt_correction_type     multi-scan
_exptl_absorpt_process_details     '(SADABS; Bruker, 2001)'
_exptl_absorpt_correction_T_min     0.843
_exptl_absorpt_correction_T_max     0.857
_exptl_special_details
;
;
_diffrn_ambient_temperature     273(2)
_diffrn_radiation_type     MoK\a
_diffrn_radiation_wavelength     0.71073
_diffrn_radiation_source     'fine-focus sealed tube'
_diffrn_radiation_monochromator     graphite
_diffrn_measurement_device_type     'Bruker SMART CCD area-detector'
_diffrn_measurement_method     'phi and omega scans'
_diffrn_detector_area_resol_mean     ?
_diffrn_reflns_number     10456
_diffrn_reflns_av_R_equivalents     0.0471
_diffrn_reflns_av_sigmaI/netI     0.0434
_diffrn_reflns_theta_min     1.72
_diffrn_reflns_theta_max     26.00
_diffrn_reflns_theta_full     25.00
_diffrn_measured_fraction_theta_max     0.969
_diffrn_measured_fraction_theta_full     0.978
_diffrn_reflns_limit_h_min     -15
_diffrn_reflns_limit_h_max     14
_diffrn_reflns_limit_k_min     -12
_diffrn_reflns_limit_k_max     15
_diffrn_reflns_limit_l_min     -16
_diffrn_reflns_limit_l_max     16
_diffrn_standards_number     ?
_diffrn_standards_interval_count     ?
_diffrn_standards_interval_time     ?
_diffrn_standards_decay_%     ?
_refine_special_details
;
Refinement of <i>F</i>^2^ against ALL reflections. The weighted <i>R</i>-factor
<i>wR</i> and goodness of fit <i>S</i> are based on <i>F</i>^2^, conventional
<i>R</i>-factors <i>R</i> are based on <i>F</i>, with <i>F</i> set to zero for
negative <i>F</i>^2^. The threshold expression of <i>F</i>^2^ >
\s(<i>F</i>^2^) is used only for calculating <i>R</i>-factors(gt) <i>etc</i>.
and is not relevant to the choice of reflections for refinement.
<i>R</i>-factors based on <i>F</i>^2^ are statistically about twice as large
as those based on <i>F</i>, and <i>R</i>- factors based on ALL data will be
even larger.
;
_reflns_number_total     7427
_reflns_number_gt     5475
_reflns_threshold_expression     I>2sigma(I)
_refine_ls_structure_factor_coef     Fsqd
_refine_ls_matrix_type     full
_refine_ls_R_factor_all     0.0602
_refine_ls_R_factor_gt     0.0483
_refine_ls_wR_factor_gt     0.1294
_refine_ls_wR_factor_ref     0.1333
_refine_ls_goodness_of_fit_ref     1.081
_refine_ls_restrained_S_all     1.083
_refine_ls_number_reflns     7427
_refine_ls_number_parameters     517
_refine_ls_number_restraints     6
_refine_ls_hydrogen_treatment     mixed
_refine_ls_weighting_scheme     calc
_refine_ls_weighting_details
                 'calc w=1/[\s^2^(Fo^2^)+(0.0723P)^2^] where P=(Fo^2^+2Fc^2^)/3'
_atom_sites_solution_hydrogens     geom
_atom_sites_solution_primary     direct
_atom_sites_solution_secondary     difmap
_refine_ls_shift/su_max     0.000
_refine_ls_shift/su_mean     0.000
_refine_diff_density_max     0.545
_refine_diff_density_min     -0.421
_refine_ls_extinction_method     none
_refine_ls_extinction_coef     ?
loop_
    _atom_type_symbol
    _atom_type_description
    _atom_type_scat_dispersion_real
    _atom_type_scat_dispersion_imag
    _atom_type_scat_source
    'C' 'C' 0.0033 0.0016
                         'International Tables Vol C Tables 4.2.6.8 and 6.1.1.4'
    'H' 'H' 0.0000 0.0000
                         'International Tables Vol C Tables 4.2.6.8 and 6.1.1.4'
    'Cl' 'Cl' 0.1484 0.1585
                         'International Tables Vol C Tables 4.2.6.8 and 6.1.1.4'
    'Mn' 'Mn' 0.3368 0.7283
                         'International Tables Vol C Tables 4.2.6.8 and 6.1.1.4'
    'N' 'N' 0.0061 0.0033
                         'International Tables Vol C Tables 4.2.6.8 and 6.1.1.4'
    'O' 'O' 0.0106 0.0060
                         'International Tables Vol C Tables 4.2.6.8 and 6.1.1.4'
_computing_data_collection     'SMART (Bruker, 2007)'
_computing_cell_refinement     'SAINT (Bruker, 2007)'
_computing_data_reduction     'SAINT (Bruker, 2007)'
_computing_structure_solution     'SHELXS97 (Sheldrick, 2008)'
_computing_structure_refinement     'SHELXL97 (Sheldrick, 2008)'
_computing_molecular_graphics     'SHELXTL (Sheldrick, 2008)'
_computing_publication_material     'SHELXTL (Sheldrick, 2008)'
loop_
    _atom_site_type_symbol
    _atom_site_label
    _atom_site_fract_x
    _atom_site_fract_y
    _atom_site_fract_z
    _atom_site_U_iso_or_equiv
    _atom_site_thermal_displace_type
    _atom_site_calc_flag
    _atom_site_refinement_flags
    _atom_site_occupancy
    Mn Mn1 0.77799(3) 0.67916(3) 0.73266(3) 0.04410(10)
                                                      Uani . . 1.000
    Cl Cl1 0.96491(6) 0.77037(6) 0.59685(5) 0.0610(2) Uani . . 1.000
    O O1 0.8288(2) -0.10963(14) 0.97544(16) 0.0760(8) Uani . . 1.000
    O O2 0.67208(19) 1.45186(14) 0.49834(14) 0.0688(7) Uani . . 1.000
    O O3 0.60727(16) 0.60189(14) 0.84342(14) 0.0557(6) Uani . . 1.000
    N N1 0.83399(18) 1.64559(16) -0.12340(16) 0.0505(7) Uani . . 1.000
    N N2 0.83490(17) 1.59740(15) 0.04514(15) 0.0465(7) Uani . . 1.000
    N N3 0.65781(17) 1.01475(15) 0.72708(16) 0.0456(6) Uani . . 1.000
    N N4 0.69914(18) 0.83954(15) 0.76500(16) 0.0519(7) Uani . . 1.000
    N N5 0.83206(16) 0.50934(15) 0.71176(15) 0.0465(7) Uani . . 1.000
    N N6 0.85574(16) 0.33001(15) 0.74462(15) 0.0416(6) Uani . . 1.000
    N N7 0.71164(18) -0.29343(16) 1.59221(16) 0.0496(7) Uani . . 1.000
    N N8 0.69930(17) -0.24606(16) 1.42776(16) 0.0467(7) Uani . . 1.000
    C C1 0.9383(2) 1.6657(2) -0.1235(2) 0.0624(10) Uani . . 1.000
    C C2 0.7740(2) 1.6045(2) -0.0203(2) 0.0544(9) Uani . . 1.000
    C C3 0.9399(2) 1.6361(3) -0.0219(2) 0.0669(11) Uani . . 1.000
    C C4 0.6801(2) 1.5476(2) 0.2179(2) 0.0559(9) Uani . . 1.000
    C C5 0.7940(2) 1.55776(18) 0.16115(19) 0.0465(8) Uani . . 1.000
    C C6 0.8683(3) 1.5293(3) 0.2169(2) 0.0676(11) Uani . . 1.000
    C C7 0.8280(3) 1.4919(3) 0.3293(2) 0.0731(11) Uani . . 1.000
    C C8 0.7149(3) 1.48293(19) 0.3842(2) 0.0549(9) Uani . . 1.000
    C C9 0.6396(3) 1.5097(2) 0.3302(2) 0.0589(9) Uani . . 1.000
    C C10 0.6700(2) 1.34167(18) 0.54990(19) 0.0469(8) Uani . . 1.000
    C C11 0.6346(2) 1.31692(19) 0.66134(19) 0.0445(8) Uani . . 1.000
    C C12 0.6999(2) 1.2599(2) 0.4957(2) 0.0577(9) Uani . . 1.000
    C C13 0.6945(2) 1.1517(2) 0.5548(2) 0.0571(9) Uani . . 1.000
    C C14 0.63090(19) 1.20996(18) 0.72022(19) 0.0425(7) Uani . . 1.000
    C C15 0.66031(19) 1.12626(18) 0.66690(19) 0.0423(7) Uani . . 1.000
    C C16 0.5957(2) 0.9700(2) 0.8342(2) 0.0620(9) Uani . . 1.000
    C C17 0.6216(3) 0.8632(2) 0.8561(2) 0.0636(10) Uani . . 1.000
    C C18 0.7187(2) 0.93270(19) 0.6901(2) 0.0509(8) Uani . . 1.000
    C C19 0.8186(2) 0.41719(19) 0.78742(19) 0.0456(8) Uani . . 1.000
    C C20 0.8798(2) 0.4799(2) 0.6154(2) 0.0519(8) Uani . . 1.000
    C C21 0.8948(2) 0.3713(2) 0.6331(2) 0.0536(9) Uani . . 1.000
    C C22 0.84856(19) 0.21715(18) 0.80412(19) 0.0432(8) Uani . . 1.000
    C C23 0.7961(3) 0.1899(2) 0.9157(2) 0.0779(12) Uani . . 1.000
    C C24 0.7895(3) 0.0817(2) 0.9744(2) 0.0825(12) Uani . . 1.000
    C C25 0.8900(2) 0.13555(19) 0.7517(2) 0.0462(8) Uani . . 1.000
    C C26 0.8822(2) 0.0267(2) 0.8120(2) 0.0497(8) Uani . . 1.000
    C C27 0.8334(2) 0.0012(2) 0.9223(2) 0.0541(9) Uani . . 1.000
    C C28 0.7946(3) -0.1378(2) 1.0886(2) 0.0593(10) Uani . . 1.000
    C C29 0.8731(3) -0.1478(4) 1.1373(3) 0.1008(16) Uani . . 1.000
    C C30 0.6857(3) -0.1647(3) 1.1507(3) 0.0754(12) Uani . . 1.000
    C C31 0.6537(3) -0.1984(3) 1.2625(3) 0.0693(11) Uani . . 1.000
    C C32 0.8403(3) -0.1825(4) 1.2488(3) 0.1027(16) Uani . . 1.000
    C C33 0.7314(2) -0.20775(19) 1.3121(2) 0.0476(8) Uani . . 1.000
    C C34 0.5980(2) -0.2919(3) 1.5001(3) 0.0744(13) Uani . . 1.000
    C C35 0.7643(2) -0.2506(2) 1.4885(2) 0.0555(9) Uani . . 1.000
    C C36 0.6072(2) -0.3191(3) 1.5991(2) 0.0682(10) Uani . . 1.000
    O O4 0.7709(4) 0.3324(4) 0.0926(4) 0.168(2) Uani . . 1.000
    N N9 0.6951(4) 0.1770(4) 0.2291(4) 0.1182(19) Uani . . 1.000
    C C37 0.8015(5) 0.1377(5) 0.2378(5) 0.170(4) Uani . . 1.000
    C C38 0.5998(6) 0.1098(5) 0.3003(5) 0.170(3) Uani . . 1.000
    C C39 0.6847(6) 0.2690(5) 0.1628(5) 0.142(3) Uani . . 1.000
    O O5 0.0859(3) 1.0060(3) 0.5680(3) 0.1261(14) Uani . . 1.000
    Cl Cl2 0.53260(6) 0.35717(5) 0.92795(5) 0.0602(2) Uani . . 1.000
    H H1 0.99960 1.69570 -0.18530 0.0750 Uiso calc R 1.000
    H H2 0.69830 1.58280 0.00450 0.0650 Uiso calc R 1.000
    H H3 1.00170 1.64100 -0.00090 0.0800 Uiso calc R 1.000
    H H3A 0.563(2) 0.622(2) 0.8997(19) 0.0840 Uiso . . 1.000
    H H3B 0.598(3) 0.5332(15) 0.853(2) 0.0840 Uiso . . 1.000
    H H4 0.62940 1.56650 0.18050 0.0670 Uiso calc R 1.000
    H H6 0.94590 1.53510 0.17900 0.0810 Uiso calc R 1.000
    H H7 0.87840 1.47300 0.36710 0.0880 Uiso calc R 1.000
    H H9 0.56210 1.50250 0.36840 0.0710 Uiso calc R 1.000
    H H11 0.61310 1.37280 0.69730 0.0530 Uiso calc R 1.000
    H H12 0.72360 1.27710 0.42000 0.0690 Uiso calc R 1.000
    H H13 0.71400 1.09580 0.51870 0.0690 Uiso calc R 1.000
    H H14 0.60870 1.19350 0.79590 0.0510 Uiso calc R 1.000
    H H16 0.54520 1.00650 0.88260 0.0740 Uiso calc R 1.000
    H H17 0.59120 0.81280 0.92320 0.0760 Uiso calc R 1.000
    H H18 0.76920 0.94090 0.61910 0.0610 Uiso calc R 1.000
    H H19 0.78720 0.41230 0.86190 0.0550 Uiso calc R 1.000
    H H20 0.89910 0.52870 0.54670 0.0620 Uiso calc R 1.000
    H H21 0.92550 0.33170 0.58070 0.0640 Uiso calc R 1.000
    H H23 0.76510 0.24460 0.95170 0.0940 Uiso calc R 1.000
    H H24 0.75490 0.06380 1.04990 0.0990 Uiso calc R 1.000
    H H25 0.92330 0.15280 0.67610 0.0550 Uiso calc R 1.000
    H H26 0.91060 -0.02870 0.77650 0.0600 Uiso calc R 1.000
    H H29 0.94890 -0.13140 1.09540 0.1210 Uiso calc R 1.000
    H H30 0.63170 -0.16050 1.11760 0.0910 Uiso calc R 1.000
    H H31 0.57800 -0.21480 1.30440 0.0830 Uiso calc R 1.000
    H H32 0.89470 -0.18870 1.28170 0.1240 Uiso calc R 1.000
    H H34 0.53450 -0.30220 1.48370 0.0890 Uiso calc R 1.000
    H H35 0.83920 -0.22590 1.45970 0.0670 Uiso calc R 1.000
    H H36 0.54970 -0.35110 1.66360 0.0820 Uiso calc R 1.000
    H H37A 0.85450 0.13770 0.16660 0.2550 Uiso calc R 1.000
    H H37B 0.79180 0.06440 0.28380 0.2550 Uiso calc R 1.000
    H H37C 0.82970 0.18470 0.26880 0.2550 Uiso calc R 1.000
    H H38A 0.53170 0.14790 0.29720 0.2550 Uiso calc R 1.000
    H H38B 0.60040 0.09310 0.37350 0.2550 Uiso calc R 1.000
    H H38C 0.60270 0.04280 0.27840 0.2550 Uiso calc R 1.000
    H H39 0.61220 0.29140 0.16490 0.1710 Uiso calc R 1.000
    H H5A 0.020(3) 1.036(4) 0.569(5) 0.1890 Uiso . . 1.000
    H H5B 0.075(4) 0.9290(15) 0.588(5) 0.1890 Uiso . . 1.000
loop_
    _atom_site_aniso_label
    _atom_site_aniso_U_11
    _atom_site_aniso_U_22
    _atom_site_aniso_U_33
    _atom_site_aniso_U_12
    _atom_site_aniso_U_13
    _atom_site_aniso_U_23
    Mn1 0.0548(2) 0.0355(2) 0.0343(2) 0.0009(2) -0.0104(2) -0.0032(2)
    Cl1 0.0563(4) 0.0623(4) 0.0507(4) -0.0080(3) -0.0080(3) -0.0035(3)
    O1 0.1391(19) 0.0409(10) 0.0501(12) 0.0153(11) -0.0398(12) -0.0088(8)
    O2 0.1201(17) 0.0417(10) 0.0388(10) 0.0261(10) -0.0261(10) -0.0092(8)
    O3 0.0631(12) 0.0446(10) 0.0442(10) -0.0052(9) 0.0009(8) -0.0111(8)
    N1 0.0627(14) 0.0466(11) 0.0370(11) 0.0064(10) -0.0129(10) -0.0093(9)
    N2 0.0541(12) 0.0433(11) 0.0392(11) 0.0091(9) -0.0153(10) -0.0088(9)
    N3 0.0521(12) 0.0367(10) 0.0414(11) 0.0039(9) -0.0115(9) -0.0061(8)
    N4 0.0667(14) 0.0382(11) 0.0427(12) 0.0023(10) -0.0131(10) -0.0051(9)
    N5 0.0520(12) 0.0410(11) 0.0377(11) 0.0012(9) -0.0075(9) -0.0065(9)
    N6 0.0436(11) 0.0415(10) 0.0360(10) 0.0045(8) -0.0110(8) -0.0083(8)
    N7 0.0559(13) 0.0480(11) 0.0424(12) 0.0009(10) -0.0155(10) -0.0093(9)
    N8 0.0494(12) 0.0455(11) 0.0468(12) 0.0013(9) -0.0207(10) -0.0086(9)
    C1 0.0549(17) 0.0725(18) 0.0451(16) 0.0057(14) -0.0078(12) -0.0047(13)
    C2 0.0600(16) 0.0605(16) 0.0391(14) -0.0027(13) -0.0164(12) -0.0065(12)
    C3 0.0534(17) 0.085(2) 0.0570(18) 0.0036(15) -0.0198(14) -0.0089(15)
    C4 0.0616(17) 0.0607(16) 0.0427(14) 0.0002(13) -0.0217(13) -0.0030(12)
    C5 0.0632(16) 0.0364(12) 0.0405(13) 0.0110(11) -0.0204(12) -0.0101(10)
    C6 0.0632(18) 0.087(2) 0.0526(17) 0.0195(15) -0.0246(14) -0.0165(15)
    C7 0.083(2) 0.089(2) 0.0544(18) 0.0326(18) -0.0382(17) -0.0187(16)
    C8 0.088(2) 0.0369(13) 0.0369(13) 0.0153(13) -0.0230(14) -0.0065(10)
    C9 0.0710(18) 0.0526(16) 0.0446(15) -0.0004(13) -0.0158(13) -0.0033(12)
    C10 0.0602(15) 0.0402(13) 0.0404(13) 0.0145(11) -0.0220(12) -0.0080(10)
    C11 0.0502(14) 0.0429(13) 0.0418(13) 0.0116(10) -0.0166(11) -0.0152(10)
    C12 0.089(2) 0.0469(14) 0.0353(13) 0.0180(13) -0.0226(13) -0.0103(11)
    C13 0.086(2) 0.0427(13) 0.0432(14) 0.0161(13) -0.0233(14) -0.0146(11)
    C14 0.0446(13) 0.0451(13) 0.0344(12) 0.0049(10) -0.0116(10) -0.0081(10)
    C15 0.0454(13) 0.0397(12) 0.0399(13) 0.0055(10) -0.0155(10) -0.0072(10)
    C16 0.0716(18) 0.0495(15) 0.0473(15) 0.0047(13) -0.0013(13) -0.0103(12)
    C17 0.083(2) 0.0442(15) 0.0436(15) -0.0056(13) -0.0059(14) 0.0021(12)
    C18 0.0585(15) 0.0408(13) 0.0435(14) 0.0051(11) -0.0099(11) -0.0062(11)
    C19 0.0492(14) 0.0438(13) 0.0376(13) 0.0026(11) -0.0074(10) -0.0107(10)
    C20 0.0611(16) 0.0463(14) 0.0350(13) 0.0012(12) -0.0054(11) -0.0036(11)
    C21 0.0671(17) 0.0480(14) 0.0368(13) 0.0043(12) -0.0074(12) -0.0116(11)
    C22 0.0477(14) 0.0391(12) 0.0423(13) 0.0064(10) -0.0176(11) -0.0080(10)
    C23 0.134(3) 0.0428(15) 0.0407(15) 0.0193(17) -0.0119(17) -0.0138(12)
    C24 0.148(3) 0.0470(16) 0.0349(15) 0.0156(18) -0.0157(17) -0.0068(12)
    C25 0.0493(14) 0.0463(13) 0.0414(13) 0.0062(11) -0.0132(11) -0.0133(11)
    C26 0.0583(15) 0.0448(13) 0.0491(15) 0.0110(11) -0.0198(12) -0.0183(11)
    C27 0.0780(18) 0.0400(13) 0.0465(15) 0.0105(12) -0.0286(13) -0.0076(11)
    C28 0.096(2) 0.0367(13) 0.0478(16) 0.0071(14) -0.0328(16) -0.0058(11)
    C29 0.082(2) 0.160(4) 0.0516(19) -0.047(2) -0.0217(18) 0.000(2)
    C30 0.082(2) 0.089(2) 0.066(2) 0.0223(19) -0.0447(19) -0.0168(17)
    C31 0.0574(17) 0.090(2) 0.0640(19) 0.0093(15) -0.0315(15) -0.0129(16)
    C32 0.065(2) 0.185(4) 0.0519(19) -0.045(2) -0.0275(16) 0.004(2)
    C33 0.0572(15) 0.0385(12) 0.0489(15) 0.0020(11) -0.0242(12) -0.0061(11)
    C34 0.0487(16) 0.112(3) 0.0601(19) -0.0149(16) -0.0154(14) -0.0175(18)
    C35 0.0522(15) 0.0619(16) 0.0492(16) -0.0068(12) -0.0206(13) -0.0024(12)
    C36 0.0571(17) 0.093(2) 0.0488(17) -0.0147(15) -0.0073(13) -0.0191(15)
    O4 0.222(5) 0.140(3) 0.162(4) -0.001(3) -0.062(3) -0.076(3)
    N9 0.127(3) 0.115(3) 0.144(4) 0.022(3) -0.058(3) -0.075(3)
    C37 0.167(6) 0.189(6) 0.227(7) 0.055(5) -0.119(5) -0.118(6)
    C38 0.183(6) 0.162(6) 0.181(6) -0.023(5) -0.039(5) -0.095(5)
    C39 0.174(6) 0.112(4) 0.152(6) 0.013(4) -0.042(5) -0.076(4)
    O5 0.132(3) 0.106(2) 0.111(2) -0.0022(18) -0.011(2) -0.020(2)
    Cl2 0.0623(4) 0.0513(4) 0.0494(4) -0.0023(3) 0.0038(3) -0.0143(3)
_geom_special_details
;
 Bond distances, angles etc. have been calculated using the
 rounded fractional coordinates. All su's are estimated
 from the variances of the (full) variance-covariance matrix.
 The cell esds are taken into account in the estimation of
 distances, angles and torsion angles
;
loop_
    _geom_bond_atom_site_label_1
    _geom_bond_atom_site_label_2
    _geom_bond_site_symmetry_1
    _geom_bond_site_symmetry_2
    _geom_bond_distance
    _geom_bond_publ_flag
    Mn1 Cl1 . . 2.5535(9) no
    Mn1 O3 . . 2.263(2) no
    Mn1 N4 . . 2.264(2) no
    Mn1 N5 . . 2.257(2) no
    Mn1 N1 . 1_546 2.227(2) no
    Mn1 N7 . 1_564 2.272(2) no
    O1 C27 . . 1.390(3) no
    O1 C28 . . 1.389(3) no
    O2 C8 . . 1.399(3) no
    O2 C10 . . 1.380(3) no
    O3 H3B . . 0.85(2) no
    O3 H3A . . 0.86(2) no
    O4 C39 . . 1.317(9) no
    O5 H5A . . 0.88(5) no
    O5 H5B . . 0.95(3) no
    N1 C2 . . 1.313(3) no
    N1 C1 . . 1.359(4) no
    N2 C3 . . 1.356(3) no
    N2 C2 . . 1.345(3) no
    N2 C5 . . 1.427(3) no
    N3 C16 . . 1.368(3) no
    N3 C18 . . 1.338(3) no
    N3 C15 . . 1.425(3) no
    N4 C18 . . 1.309(3) no
    N4 C17 . . 1.365(3) no
    N5 C20 . . 1.366(3) no
    N5 C19 . . 1.309(3) no
    N6 C21 . . 1.376(3) no
    N6 C22 . . 1.432(3) no
    N6 C19 . . 1.352(3) no
    N7 C36 . . 1.347(4) no
    N7 C35 . . 1.305(3) no
    N8 C34 . . 1.365(4) no
    N8 C35 . . 1.339(3) no
    N8 C33 . . 1.426(3) no
    N9 C37 . . 1.428(9) no
    N9 C38 . . 1.416(9) no
    N9 C39 . . 1.297(8) no
    C1 C3 . . 1.333(4) no
    C4 C9 . . 1.381(3) no
    C4 C5 . . 1.368(4) no
    C5 C6 . . 1.371(4) no
    C6 C7 . . 1.382(3) no
    C7 C8 . . 1.355(5) no
    C8 C9 . . 1.364(5) no
    C10 C12 . . 1.374(3) no
    C10 C11 . . 1.368(3) no
    C11 C14 . . 1.370(3) no
    C12 C13 . . 1.383(4) no
    C13 C15 . . 1.376(3) no
    C14 C15 . . 1.387(3) no
    C16 C17 . . 1.342(4) no
    C20 C21 . . 1.338(4) no
    C22 C25 . . 1.369(3) no
    C22 C23 . . 1.376(3) no
    C23 C24 . . 1.380(4) no
    C24 C27 . . 1.360(4) no
    C25 C26 . . 1.392(4) no
    C26 C27 . . 1.357(3) no
    C28 C30 . . 1.349(5) no
    C28 C29 . . 1.352(5) no
    C29 C32 . . 1.371(5) no
    C30 C31 . . 1.375(5) no
    C31 C33 . . 1.352(5) no
    C32 C33 . . 1.349(5) no
    C34 C36 . . 1.337(4) no
    C1 H1 . . 0.9300 no
    C2 H2 . . 0.9300 no
    C3 H3 . . 0.9300 no
    C4 H4 . . 0.9300 no
    C6 H6 . . 0.9300 no
    C7 H7 . . 0.9300 no
    C9 H9 . . 0.9300 no
    C11 H11 . . 0.9300 no
    C12 H12 . . 0.9300 no
    C13 H13 . . 0.9300 no
    C14 H14 . . 0.9300 no
    C16 H16 . . 0.9300 no
    C17 H17 . . 0.9300 no
    C18 H18 . . 0.9300 no
    C19 H19 . . 0.9300 no
    C20 H20 . . 0.9300 no
    C21 H21 . . 0.9300 no
    C23 H23 . . 0.9300 no
    C24 H24 . . 0.9300 no
    C25 H25 . . 0.9300 no
    C26 H26 . . 0.9300 no
    C29 H29 . . 0.9300 no
    C30 H30 . . 0.9300 no
    C31 H31 . . 0.9300 no
    C32 H32 . . 0.9300 no
    C34 H34 . . 0.9300 no
    C35 H35 . . 0.9300 no
    C36 H36 . . 0.9300 no
    C37 H37C . . 0.9600 no
    C37 H37A . . 0.9600 no
    C37 H37B . . 0.9600 no
    C38 H38A . . 0.9600 no
    C38 H38B . . 0.9600 no
    C38 H38C . . 0.9600 no
    C39 H39 . . 0.9300 no
loop_
    _geom_angle_atom_site_label_1
    _geom_angle_atom_site_label_2
    _geom_angle_atom_site_label_3
    _geom_angle_site_symmetry_1
    _geom_angle_site_symmetry_2
    _geom_angle_site_symmetry_3
    _geom_angle
    _geom_angle_publ_flag
    Cl1 Mn1 O3 . . . 175.97(5) no
    Cl1 Mn1 N4 . . . 93.74(6) no
    Cl1 Mn1 N5 . . . 93.94(6) no
    Cl1 Mn1 N1 . . 1_546 94.66(6) no
    Cl1 Mn1 N7 . . 1_564 88.74(6) no
    O3 Mn1 N4 . . . 85.63(7) no
    O3 Mn1 N5 . . . 86.57(7) no
    O3 Mn1 N1 . . 1_546 89.34(8) no
    O3 Mn1 N7 . . 1_564 87.27(7) no
    N4 Mn1 N5 . . . 172.07(8) no
    N1 Mn1 N4 1_546 . . 91.75(8) no
    N4 Mn1 N7 . . 1_564 88.75(8) no
    N1 Mn1 N5 1_546 . . 89.60(7) no
    N5 Mn1 N7 . . 1_564 89.44(7) no
    N1 Mn1 N7 1_546 . 1_564 176.52(8) no
    C27 O1 C28 . . . 117.9(2) no
    C8 O2 C10 . . . 118.23(19) no
    H3A O3 H3B . . . 109(2) no
    Mn1 O3 H3B . . . 118(2) no
    Mn1 O3 H3A . . . 125.6(18) no
    H5A O5 H5B . . . 107(5) no
    Mn1 N1 C2 1_564 . . 128.12(19) no
    C1 N1 C2 . . . 104.9(2) no
    Mn1 N1 C1 1_564 . . 127.02(16) no
    C2 N2 C3 . . . 105.7(2) no
    C3 N2 C5 . . . 128.5(2) no
    C2 N2 C5 . . . 125.8(2) no
    C16 N3 C18 . . . 105.9(2) no
    C15 N3 C16 . . . 127.6(2) no
    C15 N3 C18 . . . 126.5(2) no
    Mn1 N4 C17 . . . 131.48(16) no
    Mn1 N4 C18 . . . 123.34(17) no
    C17 N4 C18 . . . 105.1(2) no
    C19 N5 C20 . . . 104.9(2) no
    Mn1 N5 C20 . . . 126.71(16) no
    Mn1 N5 C19 . . . 128.22(16) no
    C19 N6 C21 . . . 106.1(2) no
    C21 N6 C22 . . . 127.4(2) no
    C19 N6 C22 . . . 126.41(19) no
    C35 N7 C36 . . . 104.8(2) no
    Mn1 N7 C36 1_546 . . 126.59(16) no
    Mn1 N7 C35 1_546 . . 128.65(19) no
    C33 N8 C34 . . . 127.7(2) no
    C33 N8 C35 . . . 127.4(2) no
    C34 N8 C35 . . . 104.9(2) no
    C38 N9 C39 . . . 121.6(6) no
    C37 N9 C39 . . . 123.0(6) no
    C37 N9 C38 . . . 115.4(5) no
    N1 C1 C3 . . . 110.0(2) no
    N1 C2 N2 . . . 112.0(2) no
    N2 C3 C1 . . . 107.4(2) no
    C5 C4 C9 . . . 120.8(3) no
    N2 C5 C6 . . . 120.5(2) no
    N2 C5 C4 . . . 120.3(2) no
    C4 C5 C6 . . . 119.3(2) no
    C5 C6 C7 . . . 120.1(3) no
    C6 C7 C8 . . . 119.8(3) no
    O2 C8 C7 . . . 120.8(3) no
    O2 C8 C9 . . . 118.1(3) no
    C7 C8 C9 . . . 121.0(2) no
    C4 C9 C8 . . . 119.1(3) no
    O2 C10 C11 . . . 115.6(2) no
    O2 C10 C12 . . . 123.8(2) no
    C11 C10 C12 . . . 120.6(2) no
    C10 C11 C14 . . . 120.2(2) no
    C10 C12 C13 . . . 119.4(2) no
    C12 C13 C15 . . . 120.3(2) no
    C11 C14 C15 . . . 120.0(2) no
    C13 C15 C14 . . . 119.5(2) no
    N3 C15 C13 . . . 119.9(2) no
    N3 C15 C14 . . . 120.5(2) no
    N3 C16 C17 . . . 106.8(2) no
    N4 C17 C16 . . . 109.8(2) no
    N3 C18 N4 . . . 112.4(2) no
    N5 C19 N6 . . . 112.1(2) no
    N5 C20 C21 . . . 110.9(2) no
    N6 C21 C20 . . . 106.1(2) no
    N6 C22 C23 . . . 119.4(2) no
    N6 C22 C25 . . . 121.2(2) no
    C23 C22 C25 . . . 119.4(2) no
    C22 C23 C24 . . . 120.2(2) no
    C23 C24 C27 . . . 120.3(2) no
    C22 C25 C26 . . . 119.8(2) no
    C25 C26 C27 . . . 120.3(2) no
    C24 C27 C26 . . . 120.1(2) no
    O1 C27 C24 . . . 123.7(2) no
    O1 C27 C26 . . . 116.2(2) no
    O1 C28 C30 . . . 121.0(3) no
    O1 C28 C29 . . . 119.5(3) no
    C29 C28 C30 . . . 119.2(3) no
    C28 C29 C32 . . . 119.6(4) no
    C28 C30 C31 . . . 120.7(4) no
    C30 C31 C33 . . . 120.6(4) no
    C29 C32 C33 . . . 121.9(4) no
    N8 C33 C31 . . . 120.8(3) no
    N8 C33 C32 . . . 121.1(3) no
    C31 C33 C32 . . . 118.1(3) no
    N8 C34 C36 . . . 107.1(3) no
    N7 C35 N8 . . . 113.0(2) no
    N7 C36 C34 . . . 110.3(2) no
    C3 C1 H1 . . . 125.00 no
    N1 C1 H1 . . . 125.00 no
    N1 C2 H2 . . . 124.00 no
    N2 C2 H2 . . . 124.00 no
    N2 C3 H3 . . . 126.00 no
    C1 C3 H3 . . . 126.00 no
    C5 C4 H4 . . . 120.00 no
    C9 C4 H4 . . . 120.00 no
    C5 C6 H6 . . . 120.00 no
    C7 C6 H6 . . . 120.00 no
    C6 C7 H7 . . . 120.00 no
    C8 C7 H7 . . . 120.00 no
    C4 C9 H9 . . . 120.00 no
    C8 C9 H9 . . . 121.00 no
    C14 C11 H11 . . . 120.00 no
    C10 C11 H11 . . . 120.00 no
    C10 C12 H12 . . . 120.00 no
    C13 C12 H12 . . . 120.00 no
    C12 C13 H13 . . . 120.00 no
    C15 C13 H13 . . . 120.00 no
    C11 C14 H14 . . . 120.00 no
    C15 C14 H14 . . . 120.00 no
    C17 C16 H16 . . . 127.00 no
    N3 C16 H16 . . . 127.00 no
    N4 C17 H17 . . . 125.00 no
    C16 C17 H17 . . . 125.00 no
    N4 C18 H18 . . . 124.00 no
    N3 C18 H18 . . . 124.00 no
    N5 C19 H19 . . . 124.00 no
    N6 C19 H19 . . . 124.00 no
    C21 C20 H20 . . . 125.00 no
    N5 C20 H20 . . . 125.00 no
    N6 C21 H21 . . . 127.00 no
    C20 C21 H21 . . . 127.00 no
    C22 C23 H23 . . . 120.00 no
    C24 C23 H23 . . . 120.00 no
    C23 C24 H24 . . . 120.00 no
    C27 C24 H24 . . . 120.00 no
    C26 C25 H25 . . . 120.00 no
    C22 C25 H25 . . . 120.00 no
    C25 C26 H26 . . . 120.00 no
    C27 C26 H26 . . . 120.00 no
    C32 C29 H29 . . . 120.00 no
    C28 C29 H29 . . . 120.00 no
    C31 C30 H30 . . . 120.00 no
    C28 C30 H30 . . . 120.00 no
    C33 C31 H31 . . . 120.00 no
    C30 C31 H31 . . . 120.00 no
    C29 C32 H32 . . . 119.00 no
    C33 C32 H32 . . . 119.00 no
    N8 C34 H34 . . . 127.00 no
    C36 C34 H34 . . . 126.00 no
    N8 C35 H35 . . . 123.00 no
    N7 C35 H35 . . . 124.00 no
    N7 C36 H36 . . . 125.00 no
    C34 C36 H36 . . . 125.00 no
    O4 C39 N9 . . . 123.8(7) no
    N9 C37 H37B . . . 109.00 no
    N9 C37 H37C . . . 109.00 no
    H37A C37 H37B . . . 110.00 no
    H37A C37 H37C . . . 109.00 no
    H37B C37 H37C . . . 109.00 no
    N9 C37 H37A . . . 109.00 no
    N9 C38 H38A . . . 109.00 no
    N9 C38 H38C . . . 109.00 no
    H38A C38 H38B . . . 110.00 no
    H38A C38 H38C . . . 109.00 no
    H38B C38 H38C . . . 109.00 no
    N9 C38 H38B . . . 109.00 no
    O4 C39 H39 . . . 118.00 no
    N9 C39 H39 . . . 118.00 no
loop_
    _geom_torsion_atom_site_label_1
    _geom_torsion_atom_site_label_2
    _geom_torsion_atom_site_label_3
    _geom_torsion_atom_site_label_4
    _geom_torsion_site_symmetry_1
    _geom_torsion_site_symmetry_2
    _geom_torsion_site_symmetry_3
    _geom_torsion_site_symmetry_4
    _geom_torsion
    _geom_torsion_publ_flag
    Cl1 Mn1 N4 C17 . . . . -148.6(3) no
    Cl1 Mn1 N4 C18 . . . . 35.1(2) no
    O3 Mn1 N4 C17 . . . . 35.4(3) no
    O3 Mn1 N4 C18 . . . . -140.9(2) no
    N1 Mn1 N4 C17 1_546 . . . -53.9(3) no
    N1 Mn1 N4 C18 1_546 . . . 129.9(2) no
    N7 Mn1 N4 C17 1_564 . . . 122.7(3) no
    N7 Mn1 N4 C18 1_564 . . . -53.5(2) no
    Cl1 Mn1 N5 C19 . . . . 135.7(2) no
    Cl1 Mn1 N5 C20 . . . . -49.0(2) no
    O3 Mn1 N5 C19 . . . . -48.3(2) no
    O3 Mn1 N5 C20 . . . . 127.0(2) no
    N1 Mn1 N5 C19 1_546 . . . 41.1(2) no
    N1 Mn1 N5 C20 1_546 . . . -143.6(2) no
    N7 Mn1 N5 C19 1_564 . . . -135.6(2) no
    N7 Mn1 N5 C20 1_564 . . . 39.7(2) no
    Cl1 Mn1 N1 C1 . . 1_546 1_546 -3.7(2) no
    Cl1 Mn1 N1 C2 . . 1_546 1_546 174.9(2) no
    O3 Mn1 N1 C1 . . 1_546 1_546 176.9(2) no
    O3 Mn1 N1 C2 . . 1_546 1_546 -4.6(2) no
    N4 Mn1 N1 C1 . . 1_546 1_546 -97.6(2) no
    N4 Mn1 N1 C2 . . 1_546 1_546 81.0(2) no
    N5 Mn1 N1 C1 . . 1_546 1_546 90.3(2) no
    N5 Mn1 N1 C2 . . 1_546 1_546 -91.2(2) no
    Cl1 Mn1 N7 C35 . . 1_564 1_564 2.4(2) no
    Cl1 Mn1 N7 C36 . . 1_564 1_564 -177.9(3) no
    O3 Mn1 N7 C35 . . 1_564 1_564 -178.2(2) no
    O3 Mn1 N7 C36 . . 1_564 1_564 1.6(3) no
    N4 Mn1 N7 C35 . . 1_564 1_564 96.2(2) no
    N4 Mn1 N7 C36 . . 1_564 1_564 -84.1(3) no
    N5 Mn1 N7 C35 . . 1_564 1_564 -91.6(2) no
    N5 Mn1 N7 C36 . . 1_564 1_564 88.2(3) no
    C28 O1 C27 C24 . . . . -11.0(5) no
    C28 O1 C27 C26 . . . . 170.9(3) no
    C27 O1 C28 C29 . . . . -91.0(4) no
    C27 O1 C28 C30 . . . . 94.8(4) no
    C10 O2 C8 C7 . . . . -80.4(4) no
    C10 O2 C8 C9 . . . . 103.1(3) no
    C8 O2 C10 C11 . . . . 175.7(3) no
    C8 O2 C10 C12 . . . . -4.9(4) no
    C2 N1 C1 C3 . . . . 0.4(3) no
    Mn1 N1 C1 C3 1_564 . . . 179.2(2) no
    C1 N1 C2 N2 . . . . 0.0(3) no
    Mn1 N1 C2 N2 1_564 . . . -178.81(16) no
    C3 N2 C2 N1 . . . . -0.4(3) no
    C5 N2 C2 N1 . . . . 179.1(2) no
    C2 N2 C3 C1 . . . . 0.6(3) no
    C5 N2 C3 C1 . . . . -178.8(2) no
    C2 N2 C5 C4 . . . . -15.7(4) no
    C2 N2 C5 C6 . . . . 164.2(3) no
    C3 N2 C5 C4 . . . . 163.6(3) no
    C3 N2 C5 C6 . . . . -16.5(4) no
    C16 N3 C15 C13 . . . . -157.7(3) no
    C16 N3 C15 C14 . . . . 23.7(4) no
    C18 N3 C15 C13 . . . . 24.1(4) no
    C18 N3 C15 C14 . . . . -154.5(3) no
    C15 N3 C16 C17 . . . . -179.0(3) no
    C18 N3 C16 C17 . . . . -0.5(3) no
    C15 N3 C18 N4 . . . . 179.2(2) no
    C16 N3 C18 N4 . . . . 0.6(3) no
    Mn1 N4 C17 C16 . . . . -176.5(2) no
    C18 N4 C17 C16 . . . . 0.2(4) no
    Mn1 N4 C18 N3 . . . . 176.56(17) no
    C17 N4 C18 N3 . . . . -0.5(3) no
    Mn1 N5 C19 N6 . . . . 176.38(16) no
    C20 N5 C19 N6 . . . . 0.3(3) no
    Mn1 N5 C20 C21 . . . . -176.18(18) no
    C19 N5 C20 C21 . . . . 0.0(3) no
    C21 N6 C19 N5 . . . . -0.4(3) no
    C22 N6 C19 N5 . . . . -176.8(2) no
    C19 N6 C21 C20 . . . . 0.4(3) no
    C22 N6 C21 C20 . . . . 176.7(2) no
    C19 N6 C22 C23 . . . . 2.4(4) no
    C19 N6 C22 C25 . . . . -179.6(3) no
    C21 N6 C22 C23 . . . . -173.2(3) no
    C21 N6 C22 C25 . . . . 4.9(4) no
    C36 N7 C35 N8 . . . . 0.6(3) no
    Mn1 N7 C35 N8 1_546 . . . -179.58(16) no
    C35 N7 C36 C34 . . . . 0.1(4) no
    Mn1 N7 C36 C34 1_546 . . . -179.7(2) no
    C34 N8 C33 C31 . . . . 10.3(4) no
    C34 N8 C33 C32 . . . . -168.0(4) no
    C35 N8 C33 C31 . . . . -173.8(3) no
    C35 N8 C33 C32 . . . . 7.9(4) no
    C33 N8 C34 C36 . . . . 177.7(3) no
    C35 N8 C34 C36 . . . . 1.1(4) no
    C33 N8 C35 N7 . . . . -177.7(2) no
    C34 N8 C35 N7 . . . . -1.1(3) no
    C38 N9 C39 O4 . . . . -177.6(6) no
    C37 N9 C39 O4 . . . . 4.0(10) no
    N1 C1 C3 N2 . . . . -0.7(4) no
    C9 C4 C5 C6 . . . . 0.3(4) no
    C9 C4 C5 N2 . . . . -179.8(2) no
    C5 C4 C9 C8 . . . . 0.4(4) no
    C4 C5 C6 C7 . . . . -0.7(5) no
    N2 C5 C6 C7 . . . . 179.4(3) no
    C5 C6 C7 C8 . . . . 0.3(5) no
    C6 C7 C8 C9 . . . . 0.4(5) no
    C6 C7 C8 O2 . . . . -176.0(3) no
    O2 C8 C9 C4 . . . . 175.7(2) no
    C7 C8 C9 C4 . . . . -0.7(4) no
    C12 C10 C11 C14 . . . . 1.4(4) no
    O2 C10 C11 C14 . . . . -179.1(2) no
    C11 C10 C12 C13 . . . . -0.3(4) no
    O2 C10 C12 C13 . . . . -179.7(3) no
    C10 C11 C14 C15 . . . . -1.7(4) no
    C10 C12 C13 C15 . . . . -0.5(4) no
    C12 C13 C15 C14 . . . . 0.2(4) no
    C12 C13 C15 N3 . . . . -178.4(2) no
    C11 C14 C15 N3 . . . . 179.4(2) no
    C11 C14 C15 C13 . . . . 0.9(4) no
    N3 C16 C17 N4 . . . . 0.2(4) no
    N5 C20 C21 N6 . . . . -0.3(3) no
    C25 C22 C23 C24 . . . . 2.6(5) no
    N6 C22 C25 C26 . . . . 179.7(2) no
    N6 C22 C23 C24 . . . . -179.3(3) no
    C23 C22 C25 C26 . . . . -2.3(4) no
    C22 C23 C24 C27 . . . . -0.9(6) no
    C23 C24 C27 O1 . . . . -179.1(3) no
    C23 C24 C27 C26 . . . . -1.2(5) no
    C22 C25 C26 C27 . . . . 0.2(4) no
    C25 C26 C27 C24 . . . . 1.5(4) no
    C25 C26 C27 O1 . . . . 179.6(3) no
    O1 C28 C29 C32 . . . . -175.8(4) no
    C29 C28 C30 C31 . . . . 2.2(6) no
    C30 C28 C29 C32 . . . . -1.5(6) no
    O1 C28 C30 C31 . . . . 176.4(3) no
    C28 C29 C32 C33 . . . . 0.3(7) no
    C28 C30 C31 C33 . . . . -1.6(6) no
    C30 C31 C33 C32 . . . . 0.4(5) no
    C30 C31 C33 N8 . . . . -178.0(3) no
    C29 C32 C33 N8 . . . . 178.6(4) no
    C29 C32 C33 C31 . . . . 0.3(6) no
    N8 C34 C36 N7 . . . . -0.8(4) no
loop_
    _geom_hbond_atom_site_label_D
    _geom_hbond_atom_site_label_H
    _geom_hbond_atom_site_label_A
    _geom_hbond_site_symmetry_A
    _geom_hbond_distance_DH
    _geom_hbond_distance_HA
    _geom_hbond_distance_DA
    _geom_hbond_angle_DHA
    _geom_hbond_publ_flag
    O3 H3A Cl2 2_667 0.86(2) 2.29(2) 3.1306(19) 166(2) yes
    O3 H3B Cl2 . 0.85(2) 2.27(2) 3.093(2) 162(3) yes
    O5 H5A Cl1 2_676 0.89(2) 2.81(5) 3.282(3) 114(4) yes
    O5 H5B Cl1 1_455 0.95(3) 2.48(4) 3.316(4) 148(5) yes
    C17 H17 Cl2 2_667 0.93 2.67 3.553(3) 159 yes
    C18 H18 O5 2_676 0.93 2.50 3.418(5) 170 yes
    C23 H23 O4 1_556 0.93 2.47 3.270(6) 145 yes
    C35 H35 Cl1 1_546 0.93 2.82 3.398(3) 121 yes
_iucr_refine_instructions_details
;
TITL I         P -1         R   0.05
CELL  0.71073 12.61670 12.61830 13.52740 74.80100 69.38800 85.58200
ZERR 2  0.00140  0.00140  0.00150  0.00200  0.00200  0.00200
LATT 1
SFAC C H CL MN N O
UNIT 78 78 4 2 18 10
TEMP 0
PLAN 30
FMAP 2
L.S. 5
BOND $H
DFIX 0.85 .02 O3 H3A O3 H3B
DFIX 0.85 .02 O5 H5A O5 H5B
DFIX 1.45 .02 H3A H3B H5A H5B
OMIT 1 -1 1
OMIT -1 1 1
OMIT 0 52
EQIV $1 -x+1, -y+1, -z+2
EQIV $2 -x+1, -y+2, -z+1
EQIV $3 x-1, y, z
HTAB O3 Cl2_$1
HTAB O3 Cl2
HTAB O5 Cl1_$2
HTAB O5 Cl1_$3
CONF
ACTA 50
HTAB
DAMP 0 0
WGHT    0.072300
FVAR       0.16991
MN1   4    0.777993    0.679161    0.732663    11.00000    0.05479    0.03554 =
         0.03428   -0.00316   -0.01035    0.00085
CL1   3    0.964910    0.770374    0.596854    11.00000    0.05625    0.06227 =
         0.05074   -0.00353   -0.00804   -0.00801
O1    6    0.828807   -0.109627    0.975442    11.00000    0.13909    0.04093 =
         0.05011   -0.00875   -0.03984    0.01527
O2    6    0.672076    1.451865    0.498340    11.00000    0.12013    0.04167 =
         0.03880   -0.00923   -0.02608    0.02612
O3    6    0.607268    0.601894    0.843423    11.00000    0.06306    0.04460 =
         0.04424   -0.01106    0.00091   -0.00520
H3A   2    0.562988    0.622006    0.899651    11.00000   -1.50000
H3B   2    0.597747    0.533185    0.852604    11.00000   -1.50000
N1    5    0.833992    1.645591   -0.123395    11.00000    0.06271    0.04664 =
         0.03697   -0.00929   -0.01286    0.00643
N2    5    0.834901    1.597402    0.045137    11.00000    0.05405    0.04328 =
         0.03924   -0.00884   -0.01528    0.00909
N3    5    0.657812    1.014753    0.727078    11.00000    0.05214    0.03671 =
         0.04138   -0.00610   -0.01153    0.00392
N4    5    0.699137    0.839539    0.764995    11.00000    0.06668    0.03821 =
         0.04271   -0.00508   -0.01308    0.00225
N5    5    0.832057    0.509345    0.711756    11.00000    0.05204    0.04098 =
         0.03772   -0.00654   -0.00745    0.00116
N6    5    0.855736    0.330008    0.744624    11.00000    0.04363    0.04148 =
         0.03599   -0.00831   -0.01095    0.00451
N7    5    0.711641   -0.293431    1.592212    11.00000    0.05593    0.04797 =
         0.04242   -0.00930   -0.01553    0.00091
N8    5    0.699297   -0.246057    1.427756    11.00000    0.04940    0.04551 =
         0.04682   -0.00857   -0.02074    0.00131
C1    1    0.938335    1.665700   -0.123495    11.00000    0.05485    0.07253 =
         0.04508   -0.00467   -0.00777    0.00573
AFIX  43
H1    2    0.999625    1.695718   -0.185346    11.00000   -1.20000
AFIX   0
C2    1    0.773967    1.604486   -0.020294    11.00000    0.06001    0.06047 =
         0.03907   -0.00647   -0.01642   -0.00272
AFIX  43
H2    2    0.698309    1.582845    0.004526    11.00000   -1.20000
AFIX   0
C3    1    0.939916    1.636065   -0.021883    11.00000    0.05338    0.08513 =
         0.05698   -0.00890   -0.01983    0.00359
AFIX  43
H3    2    1.001690    1.641013   -0.000871    11.00000   -1.20000
AFIX   0
C4    1    0.680146    1.547622    0.217934    11.00000    0.06163    0.06072 =
         0.04272   -0.00301   -0.02168    0.00022
AFIX  43
H4    2    0.629384    1.566484    0.180501    11.00000   -1.20000
AFIX   0
C5    1    0.793973    1.557764    0.161154    11.00000    0.06320    0.03636 =
         0.04053   -0.01012   -0.02036    0.01102
C6    1    0.868320    1.529276    0.216895    11.00000    0.06318    0.08680 =
         0.05255   -0.01649   -0.02463    0.01953
AFIX  43
H6    2    0.945932    1.535099    0.179010    11.00000   -1.20000
AFIX   0
C7    1    0.827994    1.491944    0.329262    11.00000    0.08313    0.08886 =
         0.05442   -0.01868   -0.03818    0.03259
AFIX  43
H7    2    0.878380    1.473039    0.367110    11.00000   -1.20000
AFIX   0
C8    1    0.714917    1.482927    0.384211    11.00000    0.08813    0.03686 =
         0.03695   -0.00649   -0.02299    0.01529
C9    1    0.639644    1.509707    0.330201    11.00000    0.07104    0.05259 =
         0.04455   -0.00327   -0.01580   -0.00040
AFIX  43
H9    2    0.562138    1.502537    0.368432    11.00000   -1.20000
AFIX   0
C10   1    0.670017    1.341665    0.549896    11.00000    0.06021    0.04017 =
         0.04040   -0.00802   -0.02196    0.01447
C11   1    0.634649    1.316922    0.661339    11.00000    0.05016    0.04291 =
         0.04179   -0.01519   -0.01659    0.01164
AFIX  43
H11   2    0.613085    1.372831    0.697258    11.00000   -1.20000
AFIX   0
C12   1    0.699912    1.259874    0.495736    11.00000    0.08921    0.04694 =
         0.03532   -0.01029   -0.02258    0.01798
AFIX  43
H12   2    0.723602    1.277137    0.419954    11.00000   -1.20000
AFIX   0
C13   1    0.694498    1.151660    0.554802    11.00000    0.08595    0.04273 =
         0.04319   -0.01458   -0.02325    0.01614
AFIX  43
H13   2    0.714028    1.095838    0.518660    11.00000   -1.20000
AFIX   0
C14   1    0.630901    1.209963    0.720218    11.00000    0.04464    0.04505 =
         0.03438   -0.00806   -0.01160    0.00488
AFIX  43
H14   2    0.608653    1.193502    0.795887    11.00000   -1.20000
AFIX   0
C15   1    0.660305    1.126260    0.666904    11.00000    0.04542    0.03969 =
         0.03993   -0.00717   -0.01548    0.00554
C16   1    0.595666    0.969986    0.834244    11.00000    0.07155    0.04949 =
         0.04730   -0.01029   -0.00125    0.00465
AFIX  43
H16   2    0.545234    1.006519    0.882584    11.00000   -1.20000
AFIX   0
C17   1    0.621571    0.863184    0.856083    11.00000    0.08311    0.04415 =
         0.04361    0.00208   -0.00590   -0.00560
AFIX  43
H17   2    0.591227    0.812837    0.923207    11.00000   -1.20000
AFIX   0
C18   1    0.718725    0.932703    0.690064    11.00000    0.05846    0.04076 =
         0.04355   -0.00616   -0.00992    0.00511
AFIX  43
H18   2    0.769248    0.940940    0.619142    11.00000   -1.20000
AFIX   0
C19   1    0.818610    0.417195    0.787416    11.00000    0.04917    0.04379 =
         0.03757   -0.01070   -0.00744    0.00261
AFIX  43
H19   2    0.787213    0.412252    0.861859    11.00000   -1.20000
AFIX   0
C20   1    0.879757    0.479878    0.615373    11.00000    0.06111    0.04634 =
         0.03499   -0.00356   -0.00535    0.00116
AFIX  43
H20   2    0.899134    0.528690    0.546727    11.00000   -1.20000
AFIX   0
C21   1    0.894809    0.371311    0.633128    11.00000    0.06713    0.04796 =
         0.03682   -0.01158   -0.00739    0.00431
AFIX  43
H21   2    0.925491    0.331742    0.580691    11.00000   -1.20000
AFIX   0
C22   1    0.848557    0.217153    0.804116    11.00000    0.04768    0.03911 =
         0.04231   -0.00800   -0.01755    0.00638
C23   1    0.796138    0.189928    0.915726    11.00000    0.13420    0.04280 =
         0.04066   -0.01380   -0.01186    0.01932
AFIX  43
H23   2    0.765137    0.244572    0.951651    11.00000   -1.20000
AFIX   0
C24   1    0.789504    0.081739    0.974391    11.00000    0.14791    0.04703 =
         0.03492   -0.00681   -0.01568    0.01555
AFIX  43
H24   2    0.754865    0.063810    1.049883    11.00000   -1.20000
AFIX   0
C25   1    0.890050    0.135545    0.751703    11.00000    0.04934    0.04629 =
         0.04143   -0.01331   -0.01317    0.00619
AFIX  43
H25   2    0.923334    0.152777    0.676089    11.00000   -1.20000
AFIX   0
C26   1    0.882235    0.026744    0.811982    11.00000    0.05828    0.04479 =
         0.04911   -0.01833   -0.01979    0.01100
AFIX  43
H26   2    0.910613   -0.028715    0.776495    11.00000   -1.20000
AFIX   0
C27   1    0.833381    0.001184    0.922344    11.00000    0.07803    0.04001 =
         0.04654   -0.00758   -0.02863    0.01047
C28   1    0.794618   -0.137787    1.088585    11.00000    0.09613    0.03665 =
         0.04784   -0.00581   -0.03280    0.00705
C29   1    0.873115   -0.147849    1.137263    11.00000    0.08214    0.15998 =
         0.05155    0.00024   -0.02169   -0.04716
AFIX  43
H29   2    0.948862   -0.131402    1.095414    11.00000   -1.20000
AFIX   0
C30   1    0.685738   -0.164729    1.150700    11.00000    0.08234    0.08946 =
         0.06622   -0.01682   -0.04468    0.02225
AFIX  43
H30   2    0.631734   -0.160508    1.117565    11.00000   -1.20000
AFIX   0
C31   1    0.653705   -0.198379    1.262516    11.00000    0.05740    0.09010 =
         0.06401   -0.01292   -0.03154    0.00926
AFIX  43
H31   2    0.577965   -0.214837    1.304385    11.00000   -1.20000
AFIX   0
C32   1    0.840307   -0.182489    1.248830    11.00000    0.06549    0.18507 =
         0.05194    0.00423   -0.02751   -0.04462
AFIX  43
H32   2    0.894749   -0.188729    1.281747    11.00000   -1.20000
AFIX   0
C33   1    0.731437   -0.207748    1.312141    11.00000    0.05715    0.03852 =
         0.04889   -0.00613   -0.02423    0.00203
C34   1    0.597973   -0.291877    1.500124    11.00000    0.04872    0.11216 =
         0.06006   -0.01753   -0.01542   -0.01485
AFIX  43
H34   2    0.534496   -0.302235    1.483670    11.00000   -1.20000
AFIX   0
C35   1    0.764283   -0.250649    1.488457    11.00000    0.05218    0.06191 =
         0.04922   -0.00235   -0.02058   -0.00679
AFIX  43
H35   2    0.839194   -0.225918    1.459689    11.00000   -1.20000
AFIX   0
C36   1    0.607191   -0.319067    1.599149    11.00000    0.05708    0.09260 =
         0.04881   -0.01911   -0.00734   -0.01466
AFIX  43
H36   2    0.549680   -0.351102    1.663592    11.00000   -1.20000
AFIX   0
O4    6    0.770874    0.332371    0.092596    11.00000    0.22198    0.13960 =
         0.16184   -0.07595   -0.06162   -0.00106
N9    5    0.695103    0.176991    0.229072    11.00000    0.12716    0.11493 =
         0.14374   -0.07547   -0.05831    0.02162
C37   1    0.801519    0.137720    0.237776    11.00000    0.16718    0.18854 =
         0.22686   -0.11767   -0.11894    0.05504
AFIX 133
H37A  2    0.854542    0.137681    0.166583    11.00000   -1.50000
H37B  2    0.791845    0.064353    0.283839    11.00000   -1.50000
H37C  2    0.829692    0.184732    0.268756    11.00000   -1.50000
AFIX   0
C38   1    0.599822    0.109771    0.300295    11.00000    0.18280    0.16212 =
         0.18140   -0.09497   -0.03904   -0.02295
AFIX 133
H38A  2    0.531746    0.147868    0.297214    11.00000   -1.50000
H38B  2    0.600403    0.093069    0.373541    11.00000   -1.50000
H38C  2    0.602734    0.042814    0.278405    11.00000   -1.50000
AFIX   0
C39   1    0.684734    0.268959    0.162758    11.00000    0.17438    0.11240 =
         0.15197   -0.07640   -0.04228    0.01337
AFIX  43
H39   2    0.612168    0.291411    0.164915    11.00000   -1.20000
AFIX   0
O5    6    0.085879    1.006038    0.568025    11.00000    0.13184    0.10631 =
         0.11063   -0.01955   -0.01073   -0.00221
H5A   2    0.019636    1.036289    0.568726    11.00000   -1.50000
H5B   2    0.074893    0.929046    0.588177    11.00000   -1.50000
CL2   3    0.532601    0.357167    0.927945    11.00000    0.06225    0.05130 =
         0.04940   -0.01430    0.00375   -0.00233
HKLF 4
REM  I         P -1         R   0.05
REM R1 =  0.0483 for   5475 Fo > 4sig(Fo)  and  0.0602 for all   7427 data
REM    517 parameters refined using      6 restraints
END
WGHT      0.0910      0.0000
REM Highest difference peak  0.545,  deepest hole -0.421,  1-sigma level  0.066
Q1    1   0.5880  0.0026  0.4149  11.00000  0.05    0.38
Q2    1   0.7174  0.6159  0.7669  11.00000  0.05    0.36
Q3    1   0.5612  0.3455  0.9839  11.00000  0.05    0.35
Q4    1   0.9721  0.7772  0.6566  11.00000  0.05    0.35
Q5    1   0.8220  0.7388  0.7027  11.00000  0.05    0.31
Q6    1   0.4966  0.2909  0.9508  11.00000  0.05    0.28
Q7    1   0.9135  0.0230  0.7939  11.00000  0.05    0.27
Q8    1   0.7991  0.6602  0.8007  11.00000  0.05    0.25
Q9    1   0.8996  0.0938  0.7724  11.00000  0.05    0.25
Q10   1   0.7512  0.6765  0.6741  11.00000  0.05    0.25
Q11   1   1.0135  0.8364  0.5703  11.00000  0.05    0.25
Q12   1   0.8693  0.0828  0.7784  11.00000  0.05    0.24
Q13   1   0.6949  0.1137  0.2843  11.00000  0.05    0.23
Q14   1   0.6415  1.1324  0.6129  11.00000  0.05    0.23
Q15   1   0.5976 -0.3422  1.5943  11.00000  0.05    0.23
Q16   1   0.8596  0.2786  0.7713  11.00000  0.05    0.23
Q17   1   0.6440  1.4348  0.4810  11.00000  0.05    0.23
Q18   1   0.5823  0.8173  0.8864  11.00000  0.05    0.22
Q19   1   0.8892  0.3416  0.6962  11.00000  0.05    0.22
Q20   1   0.8969 -0.0870  1.1276  11.00000  0.05    0.22
Q21   1   0.7990  0.1748  0.2268  11.00000  0.05    0.22
Q22   1   0.8414 -0.0391  0.9467  11.00000  0.05    0.22
Q23   1   0.8727 -0.1322  1.2698  11.00000  0.05    0.22
Q24   1   0.8712  0.3053  0.7641  11.00000  0.05    0.21
Q25   1   0.5859 -0.2828  1.3084  11.00000  0.05    0.21
Q26   1   0.6584 -0.3387  1.6061  11.00000  0.05    0.21
Q27   1   0.6608  1.0628  0.7079  11.00000  0.05    0.20
Q28   1   0.8613  0.1989  0.8822  11.00000  0.05    0.20
Q29   1   0.8420  0.1440  0.2095  11.00000  0.05    0.20
Q30   1   0.7257  1.4550  0.4662  11.00000  0.05    0.20
;
