# Supplementary material for: catena-Poly[[[aqua­chlorido­manganese(II)]-bis­[μ-1,1′-(oxydi-p-phenyl­ene)di-1H-imidazole-κ2 N 3:N 3′]] chloride dimethyl­formamide mono­solvate monohydrate]
Source: Acta Crystallogr Sect E Struct Rep Online. 2011 Jan 15;67(Pt 2):m166–7. doi: 10.1107/S1600536810054383 (PMC3051568; doi:10.1107/S1600536810054383)
Supplement: Supplementary file 2 [file e-67-0m166-Isup2.hkl]

# 
# h,k,l, Fc-squared, Fo-squared, sigma(Fo-squared) and status flag 
# 
data_I
_shelx_title ' I         P -1         R   0.05' 
_shelx_refln_list_code          4 
_shelx_F_calc_maximum      254.89 
_exptl_crystal_F_000       870.00 
_reflns_d_resolution_high  0.8107 
 
loop_ 
 _symmetry_equiv_pos_as_xyz 
 'x, y, z' 
 '-x, -y, -z' 
 
_cell_length_a    12.6167 
_cell_length_b    12.6183 
_cell_length_c    13.5274 
_cell_angle_alpha  74.801 
_cell_angle_beta   69.388 
_cell_angle_gamma  85.582 
 
_shelx_F_squared_multiplier     1.000 
 
loop_ 
 _refln_index_h 
 _refln_index_k 
 _refln_index_l 
 _refln_F_squared_calc 
 _refln_F_squared_meas 
 _refln_F_squared_sigma 
 _refln_observed_status 
   1   0   0      408.79      266.04      4.16 o 
   2   0   0    39621.84    32007.51     93.70 o 
   3   0   0       41.01       64.75      2.56 o 
   4   0   0     2787.22     3335.39    195.20 o 
   5   0   0      219.79      280.01     23.73 o 
   6   0   0     1098.82     1345.07     66.34 o 
   7   0   0      119.19       90.73      5.14 o 
   8   0   0       89.53      115.34      5.97 o 
   9   0   0        0.54        0.00      2.24 o 
  10   0   0        1.33        0.89      3.25 o 
  11   0   0      165.11      157.96     11.78 o 
  12   0   0      152.71      132.33     11.78 o 
  13   0   0       45.03       44.69      9.35 o 
  14   0   0        3.95        4.85      7.97 o 
 -14   1   0       13.06       16.28      8.66 o 
 -13   1   0      107.24       89.72     11.08 o 
 -12   1   0       26.72       19.40      6.93 o 
 -11   1   0       49.27       48.50      7.97 o 
 -10   1   0      311.15      330.86     32.56 o 
  -9   1   0       35.12       37.54      4.28 o 
  -8   1   0      551.14      590.03     11.62 o 
  -7   1   0        6.06        7.45      2.45 o 
  -6   1   0     1745.33     1804.87     53.52 o 
  -5   1   0      862.58     1055.74     11.99 o 
  -4   1   0       97.39       62.84      4.68 o 
  -3   1   0      379.00      315.06      5.14 o 
  -2   1   0     1659.81     1735.13     10.74 o 
  -1   1   0     4388.77     5514.39     30.83 o 
   1   1   0     3099.24     4186.28    236.37 o 
   2   1   0      366.27      487.91     24.25 o 
   3   1   0     4171.26     4425.30     30.14 o 
   4   1   0      107.13      145.49      6.58 o 
   5   1   0     4419.87     4786.94     38.80 o 
   6   1   0     3721.20     3997.07    212.17 o 
   7   1   0      198.62      213.28      9.53 o 
   8   1   0      430.26      455.71     23.73 o 
   9   1   0       36.51       30.67      4.33 o 
  10   1   0      147.59      137.87     11.08 o 
  11   1   0        4.31        4.50      4.85 o 
  12   1   0      114.46       94.22     10.74 o 
  13   1   0       22.06       15.93      7.62 o 
  14   1   0        5.31        4.16      7.27 o 
 -14   2   0       20.43       27.02      9.70 o 
 -13   2   0        4.71        5.20      6.58 o 
 -12   2   0      318.22      332.20     17.32 o 
 -11   2   0      221.68      249.06     14.55 o 
 -10   2   0       84.40       95.26      6.73 o 
  -9   2   0      207.41      198.13      7.96 o 
  -8   2   0       13.94       11.51      2.94 o 
  -7   2   0      803.84      762.27     15.76 o 
  -6   2   0     1233.55     1293.26     14.69 o 
  -5   2   0      470.87      461.43     14.72 o 
  -4   2   0     1955.45     1997.96     65.12 o 
  -3   2   0     1266.37     1478.97     11.39 o 
  -2   2   0       22.10        8.18      1.21 o 
  -1   2   0      341.13      699.72     27.19 o 
   0   2   0     4293.34     4635.45    156.98 o 
   1   2   0     2877.36     2735.48    105.80 o 
   2   2   0     1280.54     1194.75     73.24 o 
   3   2   0     4788.35     4997.35    115.53 o 
   4   2   0     7017.32     7596.96     46.76 o 
   5   2   0        0.11        4.50      2.77 o 
   6   2   0     3297.98     3644.50     38.10 o 
   7   2   0      342.29      322.50     12.82 o 
   8   2   0       48.65       52.62      4.39 o 
   9   2   0      162.05      162.17     17.15 o 
  10   2   0      243.17      236.59     13.51 o 
  11   2   0       84.27       82.10      9.70 o 
  12   2   0        4.27       10.05      6.24 o 
  13   2   0       76.40       76.21     11.08 o 
  14   2   0        1.17        0.00      7.27 o 
 -12   3   0       38.41       25.29      7.62 o 
 -11   3   0      153.15      132.81     11.60 o 
 -10   3   0      197.40      172.71      8.07 o 
  -9   3   0        7.34        9.88      3.55 o 
  -8   3   0      325.99      315.59     11.26 o 
  -7   3   0     1441.29     1573.54     51.96 o 
  -6   3   0     1233.69     1330.32     56.29 o 
  -5   3   0      112.28       92.40      4.49 o 
  -4   3   0       60.60       46.19      3.00 o 
  -3   3   0     1767.59     1977.81     13.73 o 
  -2   3   0     2222.60     2995.20     64.08 o 
  -1   3   0      285.83      436.45     20.61 o 
   0   3   0      113.79       62.16      1.95 o 
   1   3   0       73.58      119.50      2.73 o 
   2   3   0     1372.36     1213.69     74.77 o 
   3   3   0     1394.28     1525.77    101.78 o 
   4   3   0     3642.71     3975.20    120.55 o 
   5   3   0     3381.65     3702.01     36.72 o 
   6   3   0     1552.52     1681.79     27.02 o 
   7   3   0      306.41      356.10     13.86 o 
   8   3   0        4.86        5.54      3.81 o 
   9   3   0      316.36      333.24     15.24 o 
  10   3   0      100.57      110.85     10.39 o 
  11   3   0        0.18        0.00      4.16 o 
  12   3   0        6.16        5.20      5.54 o 
  13   3   0      172.92      168.35     14.90 o 
  14   3   0        0.13        0.00      7.27 o 
 -12   4   0       31.43       28.06      9.70 o 
 -11   4   0        0.02        0.57      3.90 o 
 -10   4   0        4.43        1.92      3.40 o 
  -9   4   0      511.72      502.65     12.08 o 
  -8   4   0        0.80        0.38      2.66 o 
  -7   4   0       12.15        8.44      2.66 o 
  -6   4   0      439.87      465.25     27.54 o 
  -5   4   0       45.02       49.69      3.74 o 
  -4   4   0      555.69      515.84      8.24 o 
  -3   4   0      306.79      372.04      6.47 o 
  -2   4   0       93.03       87.65      3.20 o 
  -1   4   0      936.91      793.26     29.62 o 
   0   4   0      256.20      250.42      9.95 o 
   1   4   0      459.38      362.34     12.74 o 
   2   4   0      185.40      199.39      6.25 o 
   3   4   0     6597.85     7154.56    432.40 o 
   4   4   0      239.54      252.01      6.86 o 
   5   4   0     1103.86     1192.60     27.89 o 
   6   4   0      232.51      240.75     11.08 o 
   7   4   0     1186.48     1238.04     25.63 o 
   8   4   0       68.11       57.50      7.27 o 
   9   4   0       57.81       38.10      6.93 o 
  10   4   0       32.62       32.91      6.93 o 
  11   4   0       34.59       31.87      7.27 o 
  12   4   0       29.16       27.02      7.97 o 
  13   4   0        6.92        6.93      6.93 o 
 -12   5   0       52.76       58.20     11.08 o 
 -11   5   0      107.97      126.78     12.82 o 
 -10   5   0       35.23       34.64      7.62 o 
  -9   5   0        3.92        3.93      3.55 o 
  -8   5   0        4.88        9.72      3.30 o 
  -7   5   0      265.91      240.18      7.74 o 
  -6   5   0      103.82       96.32      5.16 o 
  -5   5   0       50.91       75.90      8.31 o 
  -4   5   0       14.55       17.79      6.75 o 
  -3   5   0     1450.14     1746.22     37.93 o 
  -2   5   0      806.96      866.49     33.08 o 
  -1   5   0        0.95        7.47      1.73 o 
   0   5   0       82.05       71.82      6.34 o 
   1   5   0      218.30      153.12     11.10 o 
   2   5   0     3238.04     3559.42    131.73 o 
   3   5   0      114.98      113.37      9.58 o 
   4   5   0      658.31      691.46     49.16 o 
   5   5   0      739.13      658.35     13.68 o 
   6   5   0      856.78      851.99     39.49 o 
   7   5   0       59.68       55.77      6.93 o 
   8   5   0       65.14       57.85      7.62 o 
   9   5   0      418.29      402.52     17.67 o 
  10   5   0       32.61       23.90      6.58 o 
  11   5   0        0.88        0.00      5.20 o 
  12   5   0        0.05        0.00      5.89 o 
  13   5   0       68.84       69.63     11.78 o 
 -13   6   0       58.11       60.27     15.24 o 
 -12   6   0       22.28       22.52      9.70 o 
 -11   6   0       93.34       93.18     12.12 o 
 -10   6   0       11.83       10.05      6.93 o 
  -9   6   0      131.84      145.49     12.12 o 
  -8   6   0      423.08      472.15     18.01 o 
  -7   6   0      131.10      133.37     10.05 o 
  -6   6   0       41.24       46.05      4.08 o 
  -5   6   0       50.08       37.50      3.40 o 
  -4   6   0      372.36      382.05      7.69 o 
  -3   6   0      183.02      185.26      5.45 o 
  -2   6   0      890.13      978.03     62.01 o 
  -1   6   0      226.31      254.88      8.84 o 
   0   6   0     6676.09     7007.86    204.50 o 
   1   6   0       84.07       66.30      4.87 o 
   2   6   0      125.93      102.62      5.86 o 
   3   6   0     1056.09      992.98     47.81 o 
   4   6   0     2586.56     3007.67    163.83 o 
   5   6   0       86.52       73.92      7.97 o 
   6   6   0        1.52        1.56      2.20 o 
   7   6   0      254.11      277.82     13.86 o 
   8   6   0      215.05      230.36     13.51 o 
   9   6   0      143.11      158.31     12.12 o 
  10   6   0       18.46       20.09      6.58 o 
  11   6   0       23.75       22.17      7.27 o 
  12   6   0       51.69       45.38     10.05 o 
  13   6   0        9.70       21.13      9.35 o 
 -13   7   0        9.56       11.08     11.78 o 
 -12   7   0        2.69        0.00      9.01 o 
 -11   7   0        2.34        3.81      7.97 o 
 -10   7   0      391.54      383.47     19.05 o 
  -9   7   0        0.03        0.00      5.20 o 
  -8   7   0      424.83      451.02     18.71 o 
  -7   7   0      174.27      184.63     12.12 o 
  -6   7   0       36.04       39.84      6.58 o 
  -5   7   0      254.78      225.51     12.12 o 
  -4   7   0      627.54      642.79     10.57 o 
  -3   7   0        2.17        2.73      2.05 o 
  -2   7   0      746.17      673.57     64.08 o 
  -1   7   0       20.04       33.30      4.40 o 
   0   7   0      236.81      231.42      8.49 o 
   1   7   0      243.89      237.92     12.67 o 
   2   7   0      637.46      597.84      8.66 o 
   3   7   0     1082.03     1064.43     45.49 o 
   4   7   0       18.53       21.53      2.60 o 
   5   7   0      143.55      136.82      7.84 o 
   6   7   0      103.88       92.86      6.11 o 
   7   7   0       30.28       29.08      4.53 o 
   8   7   0      109.96       96.30     10.39 o 
   9   7   0      255.96      253.57     15.24 o 
  10   7   0      111.61      111.20     11.78 o 
  11   7   0        9.84        0.35      6.24 o 
  12   7   0       54.44       64.08     11.43 o 
 -12   8   0        1.47        2.08     10.05 o 
 -11   8   0       43.09       56.81     11.78 o 
 -10   8   0      107.31       81.40     11.78 o 
  -9   8   0       45.04       71.01     10.74 o 
  -8   8   0       11.93       24.94      7.27 o 
  -7   8   0       88.43       96.30     10.74 o 
  -6   8   0        1.55        3.81      4.85 o 
  -5   8   0      556.27      569.49     19.40 o 
  -4   8   0      886.78      969.93     23.90 o 
  -3   8   0       20.45       22.17      5.20 o 
  -2   8   0       52.48       55.47      4.53 o 
  -1   8   0      126.35      108.33      7.37 o 
   0   8   0      126.20      121.00      6.43 o 
   1   8   0        5.45        6.93      2.00 o 
   2   8   0     2957.76     3044.89    101.32 o 
   3   8   0      120.80      122.88      7.13 o 
   4   8   0       12.57       13.13      2.53 o 
   5   8   0       57.04       59.54      4.19 o 
   6   8   0      679.81      679.15     30.48 o 
   7   8   0      235.76      244.01      9.92 o 
   8   8   0        0.72        0.00      4.85 o 
   9   8   0       23.65       25.98      7.27 o 
  10   8   0        6.61       11.08      6.93 o 
  11   8   0        3.93        7.27      7.27 o 
  12   8   0       36.62       36.37     10.74 o 
 -11   9   0       96.27       81.06     13.51 o 
 -10   9   0      189.68      173.89     15.93 o 
  -9   9   0       58.43       68.93     11.43 o 
  -8   9   0      247.85      252.87     16.28 o 
  -7   9   0      225.14      233.48     14.90 o 
  -6   9   0      585.42      639.11     22.17 o 
  -5   9   0       45.46       45.38      7.62 o 
  -4   9   0        1.66        5.89      4.50 o 
  -3   9   0        1.03        3.50      3.46 o 
  -2   9   0       27.83       19.62      3.55 o 
  -1   9   0        1.93        4.80      2.56 o 
   0   9   0     1088.21     1171.16     59.85 o 
   1   9   0      777.98      764.97     26.59 o 
   2   9   0       86.96       92.07      7.86 o 
   3   9   0      106.75       97.85      5.27 o 
   4   9   0       30.00       24.24      3.12 o 
   5   9   0      475.58      523.36     24.56 o 
   6   9   0       99.67      109.95     13.34 o 
   7   9   0      309.62      322.99     25.98 o 
   8   9   0      175.48      171.82     13.51 o 
   9   9   0       86.73       89.03     11.08 o 
  10   9   0       27.83       25.98      9.01 o 
  11   9   0        5.06        3.81      7.97 o 
 -11  10   0      154.95      145.14     17.32 o 
 -10  10   0        1.96        4.16      9.70 o 
  -9  10   0      124.83      124.36     14.20 o 
  -8  10   0        5.46        4.50      7.27 o 
  -7  10   0       10.18        2.77      6.58 o 
  -6  10   0      143.16      133.37     12.82 o 
  -5  10   0     2374.63     2408.89     42.95 o 
  -4  10   0      436.50      452.06     19.05 o 
  -3  10   0      575.25      575.72     20.44 o 
  -2  10   0        2.29        1.73      4.16 o 
  -1  10   0      372.28      394.71     10.85 o 
   0  10   0        3.77        2.66      2.91 o 
   1  10   0       32.83       34.36      4.28 o 
   2  10   0      336.51      340.65     17.03 o 
   3  10   0        2.09        4.64      2.38 o 
   4  10   0        2.24        3.55      2.58 o 
   5  10   0       70.04       79.83      5.20 o 
   6  10   0      295.83      312.98     11.51 o 
   7  10   0        2.66        6.61      4.53 o 
   8  10   0      111.86      100.11     11.78 o 
   9  10   0       32.65       36.03      9.70 o 
  10  10   0       53.22       51.96     11.08 o 
 -10  11   0        2.76        7.62     10.74 o 
  -9  11   0        0.93        2.42      8.66 o 
  -8  11   0       14.88       12.47      8.66 o 
  -7  11   0       76.07       62.01     10.74 o 
  -6  11   0       15.56       10.74      7.27 o 
  -5  11   0      390.15      402.17     19.40 o 
  -4  11   0       53.37       54.73      9.01 o 
  -3  11   0       25.45       28.75      6.93 o 
  -2  11   0       65.55       66.86      8.66 o 
  -1  11   0      202.02      202.99     13.51 o 
   0  11   0      399.47      383.81     16.97 o 
   1  11   0       84.78       90.41      9.35 o 
   2  11   0      245.76      245.28     10.16 o 
   3  11   0       14.21       13.41      4.14 o 
   4  11   0       52.31       64.34     11.26 o 
   5  11   0      372.59      427.09     13.10 o 
   6  11   0       39.50       39.84      6.11 o 
   7  11   0       21.10       23.92      6.00 o 
   8  11   0       72.82       74.48     11.43 o 
   9  11   0        0.26        0.00      7.62 o 
  -8  12   0        2.88        3.46      9.01 o 
  -7  12   0       23.04       24.25      9.35 o 
  -6  12   0        8.15       11.43      7.62 o 
  -5  12   0       28.57       29.10      8.31 o 
  -4  12   0      105.52       96.30     11.43 o 
  -3  12   0        0.17        0.00      4.85 o 
  -2  12   0       65.67       60.27      9.01 o 
  -1  12   0      125.17      121.93     11.43 o 
   0  12   0       79.46      109.12     11.43 o 
   1  12   0      415.65      444.43     19.40 o 
   2  12   0      259.75      283.01     15.93 o 
   4  12   0        5.45        6.58      5.89 o 
   6  12   0       82.21       87.29     12.82 o 
   7  12   0        4.88        3.43      6.24 o 
   8  12   0       60.94       68.24     12.12 o 
  -7  13   0        2.22        7.62      9.70 o 
  -6  13   0        0.07        2.77      7.97 o 
  -5  13   0       15.96       18.71      9.01 o 
  -4  13   0        7.77       11.08      7.27 o 
  -3  13   0       77.61       85.22     11.43 o 
  -2  13   0       16.40       15.93      7.27 o 
  -1  13   0      103.83      129.21     13.16 o 
   0  13   0       36.29       34.29      7.97 o 
   1  13   0        0.88        1.04      5.54 o 
   2  13   0       25.20       14.90      6.58 o 
   3  13   0       44.96       43.30      8.66 o 
  -5  14   0        6.02        6.93      9.35 o 
  -4  14   0        2.45        0.00      7.97 o 
  -3  14   0        6.57        4.50      7.62 o 
  -2  14   0       64.53       56.12     10.74 o 
  -1  14   0        0.06        2.77      7.27 o 
   0  14   0        0.45        0.35      6.58 o 
   1  14   0       25.46       30.83      9.01 o 
   2  14   0       61.17       58.54     10.05 o 
  -1  15   0       82.47       95.61     13.51 o 
   0  15   0       20.00       29.10     10.74 o 
  -3 -14   1       20.01       11.78      8.66 o 
  -2 -14   1        3.01        4.50      6.93 o 
  -1 -14   1       11.87       22.86      8.66 o 
   0 -14   1       24.54       24.25      8.66 o 
   1 -14   1        0.31        4.50      7.27 o 
   2 -14   1        1.99        3.12      7.62 o 
   3 -14   1       88.99       95.95     13.16 o 
   4 -14   1       11.80       21.13      9.35 o 
   5 -14   1       27.15       28.75     10.74 o 
  -3 -13   1      131.05      133.02     13.16 o 
  -2 -13   1      144.01      157.61     13.51 o 
  -1 -13   1       11.66        8.66      6.58 o 
   0 -13   1       27.58       26.33      8.31 o 
   1 -13   1       51.88       57.85      9.70 o 
   2 -13   1      130.75      122.63     12.82 o 
   3 -13   1        2.84        0.00      5.89 o 
   4 -13   1        4.33        2.77      6.58 o 
   5 -13   1       21.85       20.09      9.01 o 
   6 -13   1      221.10      197.80     17.32 o 
   7 -13   1        6.91       11.08      9.35 o 
  -7 -12   1       47.15       49.88     11.78 o 
  -6 -12   1        0.11        0.00      9.01 o 
  -3 -12   1       85.74       88.68     10.74 o 
  -2 -12   1       86.43       76.21     10.05 o 
  -1 -12   1      147.07      159.00     13.51 o 
   0 -12   1      398.50      386.59     18.36 o 
   1 -12   1       41.94       54.73      8.66 o 
   2 -12   1       28.45       25.63      7.27 o 
   3 -12   1       97.38       89.72     10.74 o 
   4 -12   1        4.78        0.00      5.54 o 
   5 -12   1      114.63      105.65     12.12 o 
   6 -12   1       17.18       18.01      8.31 o 
   7 -12   1       46.34       42.61     11.08 o 
   8 -12   1       43.48       43.30     11.08 o 
  -9 -11   1       36.79       25.98     10.39 o 
  -8 -11   1        2.11        3.81      7.62 o 
  -7 -11   1       21.59       29.79      8.66 o 
  -6 -11   1       80.60       86.09      9.35 o 
  -5 -11   1        0.30        4.02      4.24 o 
  -4 -11   1      330.33      333.68     11.76 o 
  -3 -11   1       19.11        9.01      5.54 o 
  -2 -11   1       11.55       14.55      5.89 o 
  -1 -11   1      616.84      737.84     23.56 o 
   0 -11   1       15.62       21.48      6.24 o 
   1 -11   1      422.16      437.85     18.71 o 
   2 -11   1      273.04      277.47     15.24 o 
   3 -11   1      125.32      124.01     11.78 o 
   4 -11   1        0.19        4.85      5.54 o 
   5 -11   1      122.37      126.78     12.12 o 
   6 -11   1      270.15      268.12     16.97 o 
   7 -11   1       23.19       21.13      9.01 o 
   8 -11   1      119.15      112.93     13.86 o 
   9 -11   1        0.22        0.00      8.66 o 
  10 -11   1       50.65       48.84     12.47 o 
 -10 -10   1       69.95       77.94     13.16 o 
  -9 -10   1       24.41       32.22      9.70 o 
  -8 -10   1       16.08       15.93      7.97 o 
  -7 -10   1      113.54      104.61     11.78 o 
  -6 -10   1        1.57        3.29      4.16 o 
  -5 -10   1      240.01      268.89      8.46 o 
  -4 -10   1      194.89      188.59      9.75 o 
  -3 -10   1       11.86        9.11      2.79 o 
  -2 -10   1        0.51        3.35      2.58 o 
  -1 -10   1      271.35      249.33     11.43 o 
   0 -10   1       45.18       47.46      6.93 o 
   1 -10   1       16.64       12.47      4.85 o 
   2 -10   1      400.85      385.89     16.97 o 
   3 -10   1       18.11       18.71      5.89 o 
   4 -10   1      124.62      113.27     10.74 o 
   5 -10   1      241.11      220.66     14.55 o 
   6 -10   1      190.68      197.45     14.55 o 
   7 -10   1       45.11       46.42      9.35 o 
   8 -10   1       29.82       20.44      8.66 o 
   9 -10   1      132.16      145.14     14.90 o 
  10 -10   1        8.45       11.43      9.35 o 
  11 -10   1      214.29      207.50     19.05 o 
 -10  -9   1        7.50        0.69      7.27 o 
  -9  -9   1        1.66        3.12      7.27 o 
  -8  -9   1      199.55      193.29     14.55 o 
  -7  -9   1      401.15      418.80     19.40 o 
  -6  -9   1      289.55      313.13     11.26 o 
  -5  -9   1      123.04      155.78      8.11 o 
  -4  -9   1      309.98      304.14     22.86 o 
  -3  -9   1        8.82        9.00      2.46 o 
  -2  -9   1       54.62       57.12      4.05 o 
  -1  -9   1        3.83        4.50      2.20 o 
   0  -9   1      342.73      363.79     14.11 o 
   1  -9   1        1.41        0.53      2.09 o 
   2  -9   1       41.71       45.73      6.58 o 
   3  -9   1      504.76      575.72     19.40 o 
   4  -9   1       37.12       33.60      6.24 o 
   5  -9   1       17.73       19.05      6.24 o 
   6  -9   1       11.27        6.58      5.89 o 
   7  -9   1       22.80       32.22      7.97 o 
   8  -9   1       12.44       14.20      7.27 o 
   9  -9   1     1530.51     1654.07     39.14 o 
  10  -9   1       13.79       18.36     10.05 o 
  11  -9   1      178.17      141.33     16.97 o 
 -11  -8   1        4.68        0.00      7.27 o 
 -10  -8   1       11.16       15.24      7.97 o 
  -9  -8   1      121.94      127.48     12.82 o 
  -8  -8   1      125.60      121.93     11.78 o 
  -7  -8   1       76.12       78.63      9.70 o 
  -6  -8   1      174.53      167.66     11.78 o 
  -5  -8   1      722.78      773.47     39.83 o 
  -4  -8   1       18.04       21.20      2.99 o 
  -3  -8   1      365.61      345.82      9.42 o 
  -2  -8   1       71.06       66.50      6.05 o 
  -1  -8   1     3059.42     3152.62     74.71 o 
   0  -8   1       17.61       15.55      2.31 o 
   1  -8   1      277.71      241.23     19.24 o 
   2  -8   1       83.80       77.97      6.62 o 
   3  -8   1      655.65      623.78     26.68 o 
   4  -8   1     1516.22     1621.17     30.83 o 
   5  -8   1      532.21      568.10     19.74 o 
   6  -8   1      472.29      563.94     20.09 o 
   7  -8   1       16.45       26.33      6.58 o 
   8  -8   1       49.95       58.89      9.35 o 
   9  -8   1       17.67       24.25      8.66 o 
  10  -8   1       11.94       24.25      9.35 o 
  11  -8   1      107.51      119.86     14.20 o 
  12  -8   1       62.84       71.71     12.82 o 
 -12  -7   1        0.20        0.00      6.58 o 
 -11  -7   1       52.41       41.22      9.70 o 
 -10  -7   1        5.02        3.46      6.58 o 
  -9  -7   1        4.55       14.20      6.58 o 
  -8  -7   1       37.22       48.50      7.97 o 
  -7  -7   1      563.42      542.12     19.74 o 
  -6  -7   1       65.69       42.26      6.93 o 
  -5  -7   1       81.66       73.60      5.39 o 
  -4  -7   1       98.96      118.74      4.92 o 
  -3  -7   1      304.14      324.44     13.03 o 
  -2  -7   1     2275.57     2401.09    100.14 o 
  -1  -7   1      629.75      664.63     19.46 o 
   0  -7   1       69.98       53.01      3.26 o 
   1  -7   1      294.64      307.02     25.61 o 
   2  -7   1      751.72      693.55     47.51 o 
   3  -7   1        0.02        0.73      2.16 o 
   4  -7   1     1222.63     1320.61     64.78 o 
   5  -7   1     1111.34     1058.55     43.82 o 
   6  -7   1      149.07      159.00     10.74 o 
   7  -7   1       91.03       93.18     10.05 o 
   8  -7   1        1.64        2.08      5.20 o 
   9  -7   1       67.44       58.54      9.01 o 
  10  -7   1      150.93      144.45     13.16 o 
  11  -7   1        2.48        2.08      7.97 o 
  12  -7   1       13.15        3.46      9.01 o 
  13  -7   1        0.66        0.00     11.43 o 
 -12  -6   1       71.07       77.94     12.12 o 
 -11  -6   1        0.21        2.42      6.24 o 
  -9  -6   1       27.88       23.21      6.58 o 
  -8  -6   1      748.53      714.28     23.21 o 
  -7  -6   1      497.67      446.86     17.67 o 
  -6  -6   1        0.81        0.00      3.12 o 
  -5  -6   1        7.00       11.03      2.81 o 
  -4  -6   1        2.16        3.58      1.80 o 
  -3  -6   1       33.94       32.24      3.34 o 
  -2  -6   1     1832.33     1969.77     48.85 o 
  -1  -6   1     4362.51     4959.98    216.73 o 
   0  -6   1      187.91      202.30      4.82 o 
   1  -6   1     2143.43     2477.53    120.99 o 
   2  -6   1      715.59      788.74     50.38 o 
   3  -6   1      907.29      946.17     29.10 o 
   4  -6   1      607.56      588.23     24.42 o 
   5  -6   1      205.86      182.07      6.49 o 
   6  -6   1        3.95        4.39      2.56 o 
   7  -6   1       17.76       23.06      3.65 o 
   8  -6   1      211.25      218.23     12.82 o 
   9  -6   1      146.57      123.67     11.78 o 
  10  -6   1       98.05       99.76     11.08 o 
  11  -6   1      120.02      124.01     12.82 o 
  12  -6   1        6.37       12.12      9.01 o 
 -13  -5   1        3.12        4.16      7.62 o 
 -12  -5   1       43.79       42.61      9.70 o 
 -11  -5   1       10.52        5.89      5.89 o 
 -10  -5   1        0.75        0.00      4.50 o 
  -9  -5   1       67.86       61.31      8.31 o 
  -8  -5   1      691.38      739.22     22.86 o 
  -7  -5   1      595.14      639.11     20.09 o 
  -6  -5   1      479.41      462.79     16.28 o 
  -5  -5   1      502.32      488.43     15.59 o 
  -4  -5   1      118.34      108.54     11.79 o 
  -3  -5   1     1248.24     1433.05     90.30 o 
  -2  -5   1      488.38      528.52     29.78 o 
  -1  -5   1      444.37      298.13      5.45 o 
   0  -5   1      538.21      706.58     52.28 o 
   1  -5   1     1763.54     1957.44     70.77 o 
   2  -5   1       85.34       66.52      3.74 o 
   3  -5   1     1214.17     1336.61     49.54 o 
   4  -5   1     1829.30     1946.06     91.62 o 
   5  -5   1        1.71        4.46      2.07 o 
   6  -5   1       62.16       56.46      4.39 o 
   7  -5   1      123.95      131.18      6.07 o 
   8  -5   1      514.06      496.88     11.44 o 
   9  -5   1       89.25       81.85      6.31 o 
  10  -5   1        0.09        0.00      5.54 o 
  11  -5   1       68.71       56.81      9.35 o 
  12  -5   1        3.56        0.00      7.62 o 
 -13  -4   1        1.57        2.08      7.27 o 
 -12  -4   1       21.68       21.13      7.62 o 
 -11  -4   1        0.27        0.00      4.50 o 
 -10  -4   1      116.46      115.35     11.08 o 
  -9  -4   1      248.59      248.37     14.20 o 
  -8  -4   1      101.72       95.61      9.01 o 
  -7  -4   1      261.83      235.90     12.12 o 
  -6  -4   1      209.81      188.10     10.39 o 
  -5  -4   1      316.99      277.82     11.43 o 
  -4  -4   1      431.16      419.84     13.16 o 
  -3  -4   1      447.12      459.91     30.84 o 
  -2  -4   1     3923.79     4102.57    272.81 o 
  -1  -4   1        6.40       13.35      1.46 o 
   0  -4   1     1394.64     1470.77     69.41 o 
   1  -4   1      255.61      172.56      4.23 o 
   2  -4   1     2757.43     3147.85    152.94 o 
   3  -4   1        8.80        7.55      1.66 o 
   4  -4   1      253.50      296.83      6.65 o 
   5  -4   1      462.95      479.55     16.97 o 
   6  -4   1      253.33      214.29      6.81 o 
   7  -4   1      302.30      262.27      7.89 o 
   8  -4   1        6.17        5.66      2.81 o 
   9  -4   1      433.77      382.27     23.21 o 
  10  -4   1        7.12        4.07      3.40 o 
  11  -4   1       84.87       75.45      6.56 o 
 -13  -3   1        0.90        1.39      6.93 o 
 -12  -3   1       18.02       24.59      7.97 o 
 -11  -3   1       41.35       36.72      7.62 o 
 -10  -3   1      132.12      108.08     10.74 o 
  -9  -3   1      178.07      152.76     11.08 o 
  -8  -3   1      923.59      943.25     23.90 o 
  -7  -3   1       41.52       43.65      6.24 o 
  -6  -3   1       50.46       46.42      5.89 o 
  -5  -3   1       12.14        7.62      3.12 o 
  -4  -3   1     1049.52      929.05     18.01 o 
  -3  -3   1      608.14      503.16     29.44 o 
  -2  -3   1      122.72      169.94     14.50 o 
  -1  -3   1      174.01      147.94      6.93 o 
   0  -3   1      197.39      213.40     15.75 o 
   1  -3   1     4512.43     4904.80    183.85 o 
   2  -3   1      631.26      689.55     16.80 o 
   3  -3   1      176.11      202.95      4.98 o 
   4  -3   1     1607.04     1592.63     59.23 o 
   5  -3   1       18.25       16.93      2.32 o 
   6  -3   1      101.76      122.39      5.26 o 
   7  -3   1      589.14      612.22     11.26 o 
   8  -3   1     1287.59     1248.61     69.28 o 
   9  -3   1      793.06      842.45     45.55 o 
  10  -3   1      161.77      131.87      7.34 o 
  11  -3   1       61.37       56.12      5.97 o 
  13  -3   1      122.50      117.08     12.47 o 
 -14  -2   1       68.12       71.01     12.82 o 
 -13  -2   1        5.51        1.39      6.93 o 
 -12  -2   1        9.58       10.05      6.58 o 
 -11  -2   1      186.93      151.03     12.47 o 
 -10  -2   1        0.64        1.39      4.50 o 
  -9  -2   1      814.31      939.49     90.41 o 
  -8  -2   1       63.16       60.27      7.62 o 
  -7  -2   1      409.46      399.40     14.55 o 
  -6  -2   1        5.55        3.46      3.12 o 
  -5  -2   1      721.16      698.00     16.28 o 
  -4  -2   1     1832.37     1871.27     24.25 o 
  -3  -2   1      455.78      522.72     11.78 o 
  -2  -2   1     2127.66     2272.40     21.82 o 
  -1  -2   1     1561.03     1492.87     83.74 o 
   0  -2   1      154.75      279.86     21.40 o 
   1  -2   1      387.56      270.77      6.75 o 
   2  -2   1        7.65       20.95      4.50 o 
   3  -2   1      973.03     1108.96     76.73 o 
   4  -2   1      429.43      458.32      7.22 o 
   5  -2   1      906.97      848.74     30.48 o 
   6  -2   1      651.48      600.03     10.04 o 
   7  -2   1     1166.78     1217.58     64.78 o 
   8  -2   1      454.23      437.00     10.16 o 
   9  -2   1       49.88       54.18      7.45 o 
  10  -2   1       44.58       42.33      4.88 o 
  11  -2   1      217.16      213.07     11.43 o 
  12  -2   1      207.60      182.55     13.16 o 
  13  -2   1       57.16       67.20     10.05 o 
  14  -2   1        0.87        2.77      7.27 o 
 -14  -1   1        0.82        1.04      7.97 o 
 -13  -1   1        3.50        6.93      7.27 o 
 -12  -1   1        0.03        0.00      4.85 o 
 -11  -1   1       16.26       19.05      6.58 o 
 -10  -1   1      348.63      359.76     38.45 o 
  -9  -1   1      233.77      234.89     19.40 o 
  -8  -1   1       30.74       29.79      3.92 o 
  -7  -1   1        1.06        0.02      2.07 o 
  -6  -1   1     1150.07     1269.57     22.86 o 
  -5  -1   1     5025.00     5085.89     41.57 o 
  -4  -1   1     3041.33     3268.31     30.48 o 
  -3  -1   1       39.80       61.66      4.50 o 
  -2  -1   1    10063.14     9969.13     46.07 o 
  -1  -1   1        3.06        3.12      1.04 o 
   0  -1   1      490.67      610.42     85.04 o 
   2  -1   1      180.25      211.26      4.68 o 
   3  -1   1     2011.95     1799.41     11.99 o 
   4  -1   1      174.47      121.09      5.20 o 
   5  -1   1      116.80       99.15      4.04 o 
   6  -1   1       70.61       73.12      5.20 o 
   7  -1   1      113.27       84.54      4.65 o 
   8  -1   1      175.97      151.05      6.35 o 
   9  -1   1       73.62       74.28      5.51 o 
  10  -1   1      113.49      128.94     14.20 o 
  11  -1   1      601.59      607.94     21.13 o 
  12  -1   1      106.60       98.38     10.74 o 
  13  -1   1        1.44        2.42      6.24 o 
  14  -1   1       13.89       12.82      7.62 o 
 -14   0   1       10.25        2.77      7.62 o 
 -13   0   1       22.63       23.56      8.31 o 
 -12   0   1       13.89       16.97      6.93 o 
 -11   0   1      194.54      169.39     12.47 o 
 -10   0   1        0.48        0.95      3.40 o 
  -9   0   1       83.67       93.38      7.79 o 
  -8   0   1      144.88      153.86     10.74 o 
  -7   0   1      263.98      303.01      8.32 o 
  -6   0   1     1642.84     1785.90     31.18 o 
  -5   0   1     2641.10     2922.79    174.07 o 
  -4   0   1      553.14      501.94     11.43 o 
  -3   0   1     7517.73     8089.20     42.26 o 
  -2   0   1      857.56     1211.02     13.16 o 
  -1   0   1     8503.16     9359.11     45.38 o 
   1   0   1     3411.96     3163.00     21.13 o 
   2   0   1      546.21      477.19     14.90 o 
   3   0   1    36941.71    38132.03    114.31 o 
   4   0   1     1468.58     1139.89     59.41 o 
   5   0   1     1574.70     1625.58     54.04 o 
   6   0   1      385.58      350.67     15.41 o 
   7   0   1       17.82       11.79      2.56 o 
   8   0   1       12.38       15.71      2.94 o 
   9   0   1      245.71      274.03     29.27 o 
  10   0   1      138.64      129.92      7.10 o 
  11   0   1       11.37        5.89      5.20 o 
  12   0   1       73.49       71.71      9.35 o 
  13   0   1       75.99       72.05     10.05 o 
  14   0   1        9.06       11.43      7.97 o 
 -14   1   1       11.81        9.70      8.66 o 
 -13   1   1       67.35       53.35      9.70 o 
 -12   1   1      141.25      168.70     13.51 o 
 -11   1   1        1.14        1.89      3.99 o 
 -10   1   1        9.23       17.78      4.14 o 
  -9   1   1       83.47       63.62      5.62 o 
  -8   1   1      139.58      144.41      6.73 o 
  -7   1   1      285.41      339.06      9.70 o 
  -6   1   1      681.06      862.33     26.85 o 
  -5   1   1     9991.30    12058.88    393.17 o 
  -4   1   1     1278.55     1392.32     59.93 o 
  -3   1   1      128.24      143.59      4.04 o 
  -2   1   1     2649.43     3206.62     87.12 o 
   1   1   1      233.30      109.12      2.77 o 
   2   1   1        4.90        3.03      0.87 o 
   3   1   1     1663.94     1595.82     50.15 o 
   4   1   1    29350.84    30939.62    675.49 o 
   5   1   1     1336.84     1194.78     37.24 o 
   6   1   1     3270.09     3350.42    154.84 o 
   7   1   1      625.79      616.00     21.13 o 
   8   1   1      324.63      444.63     31.70 o 
   9   1   1      181.69      177.84     12.30 o 
  10   1   1       25.59       36.03      6.58 o 
  11   1   1      563.43      548.36     20.44 o 
  12   1   1        0.24        0.00      5.20 o 
  13   1   1        8.65       10.74      6.58 o 
  14   1   1        9.80       15.24      8.66 o 
 -13   2   1       72.43       60.27     10.39 o 
 -12   2   1        5.63        4.50      5.89 o 
 -11   2   1      159.16      162.26     10.05 o 
 -10   2   1       65.24       71.79      6.11 o 
  -9   2   1        0.40        1.03      3.05 o 
  -8   2   1        8.76       10.57      3.18 o 
  -7   2   1      104.52      118.30      5.88 o 
  -6   2   1     4179.37     4913.63     92.32 o 
  -5   2   1      931.86      901.96     11.59 o 
  -4   2   1       27.92       28.25      2.56 o 
  -3   2   1      210.05      303.16      5.72 o 
  -2   2   1    12116.95    14507.35     65.82 o 
  -1   2   1       85.66       66.16      3.46 o 
   0   2   1     4797.02     5264.28     28.75 o 
   1   2   1     2404.22     3448.05     48.32 o 
   2   2   1      384.03      377.19     13.54 o 
   3   2   1      339.35      306.39     10.22 o 
   4   2   1     2066.69     2088.39     70.32 o 
   5   2   1     3242.12     3006.21     65.30 o 
   6   2   1      961.50      981.00     34.99 o 
   7   2   1      162.19      151.40      7.10 o 
   8   2   1       63.77       73.44      4.88 o 
   9   2   1       89.96      107.38      9.01 o 
  10   2   1      227.51      208.53     13.16 o 
  11   2   1      307.13      316.61     16.28 o 
  12   2   1       49.79       51.27      9.01 o 
  13   2   1       42.68       36.37      8.31 o 
  14   2   1       31.93       45.73     10.05 o 
 -12   3   1      187.56      217.54     16.63 o 
 -11   3   1        0.05        0.00      4.08 o 
 -10   3   1       36.49       39.29      4.98 o 
  -9   3   1      190.69      186.06     20.26 o 
  -8   3   1      189.82      191.00     15.76 o 
  -7   3   1        6.29       13.84      5.72 o 
  -6   3   1     2293.05     2424.76     55.60 o 
  -5   3   1      509.76      717.73     29.44 o 
  -4   3   1      399.73      392.70      7.07 o 
  -3   3   1      666.65      820.36     13.34 o 
  -2   3   1     1061.45     1553.09     29.79 o 
  -1   3   1    64967.85    70266.43    179.09 o 
   0   3   1     2678.19     2899.74     22.17 o 
   1   3   1    30358.03    25217.29   2147.95 o 
   2   3   1      518.04      602.79     12.75 o 
   3   3   1      459.24      500.63     31.37 o 
   4   3   1     3176.73     3199.67     46.94 o 
   5   3   1      262.02      254.52     24.08 o 
   6   3   1       22.72       15.93      3.46 o 
   7   3   1      163.78      196.76     10.39 o 
   8   3   1      158.98      180.46      6.81 o 
   9   3   1       35.92       33.95      6.24 o 
  10   3   1      733.90      680.34     22.17 o 
  11   3   1       23.54       28.75      6.93 o 
  12   3   1       46.06       22.52      6.93 o 
  13   3   1        0.37        3.12      5.89 o 
  14   3   1       52.71       62.70     11.43 o 
 -12   4   1      195.71      214.77     16.97 o 
 -11   4   1       15.91       14.90      7.62 o 
 -10   4   1        9.51        9.32      3.99 o 
  -9   4   1       39.88       38.37      4.88 o 
  -8   4   1      569.64      570.22     38.80 o 
  -7   4   1      795.79      840.72     13.61 o 
  -6   4   1      961.52      994.72     39.14 o 
  -5   4   1     1115.88     1451.66     35.16 o 
  -4   4   1     1259.52     1589.29     16.97 o 
  -3   4   1     2255.47     2927.43     46.42 o 
  -2   4   1    13195.06    16387.08    358.01 o 
  -1   4   1    11279.53    11320.89   1022.93 o 
   0   4   1    51224.88    39810.74   4297.55 o 
   1   4   1     2356.26     2584.06     92.04 o 
   2   4   1      654.36      639.65     18.25 o 
   3   4   1      474.15      447.31     22.89 o 
   4   4   1     1847.37     2037.46    160.58 o 
   5   4   1      684.42      722.99     11.75 o 
   6   4   1      186.78      179.92      6.73 o 
   7   4   1       32.96       33.25      5.20 o 
   8   4   1      188.54      169.74     10.74 o 
   9   4   1       69.26       72.40      8.31 o 
  10   4   1       25.06       34.64      6.93 o 
  11   4   1      265.42      266.73     15.59 o 
  12   4   1        0.26        0.69      5.20 o 
  13   4   1       43.80       35.68      9.01 o 
  14   4   1        0.56        0.00      7.97 o 
 -12   5   1        3.90        9.70      9.35 o 
 -11   5   1        0.15        1.73      6.93 o 
 -10   5   1       23.48       26.67      7.27 o 
  -9   5   1       35.06       31.18      6.93 o 
  -8   5   1        3.15        0.00      4.50 o 
  -7   5   1        4.94        9.33      3.00 o 
  -6   5   1      304.50      271.88      7.66 o 
  -5   5   1      189.05      201.65      6.15 o 
  -4   5   1      943.64     1186.88     12.16 o 
  -3   5   1      268.28      349.25      5.97 o 
  -2   5   1    10487.99    11703.76     41.38 o 
  -1   5   1     5710.70     5739.92     44.34 o 
   0   5   1     4404.76     4552.20    195.93 o 
   1   5   1      245.11      293.03      4.89 o 
   2   5   1      605.59      558.26     16.36 o 
   3   5   1     2594.03     2718.18    114.05 o 
   4   5   1      466.53      484.56     35.18 o 
   5   5   1     1061.80     1079.45     15.24 o 
   6   5   1      173.40      162.64      6.61 o 
   7   5   1      126.84      135.61      6.73 o 
   8   5   1        1.49        2.42      3.46 o 
   9   5   1        2.96        0.00      3.81 o 
  10   5   1      431.52      394.90     18.01 o 
  11   5   1       92.62       80.71     10.39 o 
  12   5   1        4.48        1.73      5.54 o 
  13   5   1       20.04       17.67      8.66 o 
  14   5   1       47.72       57.16     11.78 o 
 -13   6   1        2.37        3.12     10.74 o 
 -12   6   1      174.83      183.25     16.28 o 
 -11   6   1        4.63        5.54      7.62 o 
 -10   6   1        3.42        8.66      6.93 o 
  -9   6   1       58.26       72.74      9.35 o 
  -8   6   1      128.68      118.82     10.39 o 
  -7   6   1      429.90      447.55     17.32 o 
  -6   6   1       99.20       94.22      9.01 o 
  -5   6   1       58.19       69.62      4.48 o 
  -4   6   1      120.11      150.36      6.75 o 
  -3   6   1      148.50      133.23      4.46 o 
  -2   6   1        7.04        5.13      1.73 o 
  -1   6   1        5.26        7.32      1.73 o 
   0   6   1      903.00      815.94     32.86 o 
   1   6   1      672.96      667.83     23.52 o 
   2   6   1       23.93       30.10      2.33 o 
   3   6   1        5.00        3.18      1.52 o 
   4   6   1     2694.47     2890.48    177.85 o 
   5   6   1        2.97        8.95      2.00 o 
   6   6   1      132.64      135.40      6.49 o 
   7   6   1      466.33      441.61     23.73 o 
   8   6   1      158.26      148.61     11.08 o 
   9   6   1       92.96       84.87      9.35 o 
  10   6   1      124.62      124.36     11.43 o 
  11   6   1       24.34       14.55      7.27 o 
  12   6   1       35.20       27.37      8.31 o 
  13   6   1       48.53       58.89     11.08 o 
 -12   7   1       15.65       21.82     11.43 o 
 -11   7   1        1.37        6.58      7.97 o 
 -10   7   1        0.02        0.00      6.93 o 
  -9   7   1       64.09       64.08      9.35 o 
  -8   7   1       68.41       80.37     10.05 o 
  -7   7   1       92.66      109.12     10.05 o 
  -6   7   1      137.66      149.99     10.74 o 
  -5   7   1       13.20       16.97      4.85 o 
  -4   7   1       20.42       13.51      4.50 o 
  -3   7   1      254.47      244.56     11.78 o 
  -2   7   1      220.69      206.74     14.90 o 
  -1   7   1      133.31      123.43      8.38 o 
   0   7   1       87.69      105.23      4.47 o 
   1   7   1      541.03      546.56     25.00 o 
   2   7   1     2853.76     3159.39    112.22 o 
   3   7   1      884.57      846.23     17.87 o 
   4   7   1     5706.76     6450.26    347.14 o 
   5   7   1       24.03       20.65      2.66 o 
   6   7   1      432.41      429.44     18.88 o 
   7   7   1      194.78      190.20      8.32 o 
   8   7   1      129.77      117.15     10.22 o 
   9   7   1       32.19       39.14      7.27 o 
  10   7   1      124.61      106.69     11.08 o 
  11   7   1        6.15        6.24      6.58 o 
  12   7   1       26.64       23.90      8.31 o 
  13   7   1       78.57       80.02     12.82 o 
 -12   8   1       18.68       24.59     10.74 o 
 -11   8   1        9.92        7.62      9.35 o 
 -10   8   1       18.20       21.13      9.01 o 
  -9   8   1       62.70       60.27     10.39 o 
  -8   8   1        0.87        0.35      5.89 o 
  -7   8   1       17.06       13.16      6.24 o 
  -6   8   1       51.77       51.96      7.97 o 
  -5   8   1      250.58      277.12     13.86 o 
  -4   8   1      123.18      151.38     10.39 o 
  -3   8   1       24.83       24.94      5.54 o 
  -2   8   1       51.57       57.50      6.93 o 
  -1   8   1        1.33        0.81      2.16 o 
   0   8   1        1.21        0.76      1.66 o 
   1   8   1      295.50      308.76     16.22 o 
   2   8   1       79.92       75.00      4.04 o 
   3   8   1     2336.37     2353.56     90.08 o 
   4   8   1       32.22       37.10      3.44 o 
   5   8   1      222.40      232.02      7.82 o 
   6   8   1       73.48       59.25      5.26 o 
   7   8   1      695.89      696.58     20.78 o 
   8   8   1       68.92       66.61      6.35 o 
   9   8   1       97.01       87.64     10.39 o 
  10   8   1        2.63        0.00      5.54 o 
  11   8   1        1.19        0.00      6.58 o 
  12   8   1       11.34       17.32      9.01 o 
 -11   9   1       34.44       25.29     11.43 o 
 -10   9   1      176.57      167.66     15.93 o 
  -9   9   1      121.73      122.28     14.20 o 
  -8   9   1        0.11        0.35      6.24 o 
  -7   9   1        7.38        2.08      5.54 o 
  -6   9   1       63.82       56.12      8.66 o 
  -5   9   1      621.13      579.53     20.44 o 
  -4   9   1       50.43       52.65      7.27 o 
  -3   9   1      953.64     1008.03     24.94 o 
  -2   9   1        4.60        6.41      3.98 o 
  -1   9   1     1150.80     1152.95     39.66 o 
   0   9   1      129.85      117.86      6.24 o 
   1   9   1     1110.15     1015.20     42.81 o 
   2   9   1      470.33      478.90     14.90 o 
   3   9   1      190.21      198.00      8.93 o 
   4   9   1       35.48       33.27      3.39 o 
   5   9   1       10.49       11.29      2.73 o 
   6   9   1      558.71      541.42     13.59 o 
   7   9   1        0.52        1.49      3.30 o 
   8   9   1       26.60       22.12      5.02 o 
   9   9   1      116.90      130.25     12.82 o 
  10   9   1        5.28        7.62      6.93 o 
  11   9   1        3.25        1.04      7.27 o 
 -10  10   1        4.72        4.85      9.01 o 
  -9  10   1       88.13       92.84     12.82 o 
  -8  10   1      205.78      210.27     16.28 o 
  -7  10   1      244.28      263.96     16.97 o 
  -6  10   1     1087.36     1101.21     30.48 o 
  -5  10   1      486.26      538.31     21.13 o 
  -4  10   1     1329.77     1398.77     31.87 o 
  -3  10   1       17.02       11.43      5.20 o 
  -2  10   1      688.24      682.74     14.15 o 
  -1  10   1      114.45      107.50      6.73 o 
   0  10   1        2.56        4.82      2.91 o 
   1  10   1       22.67       16.79      3.55 o 
   2  10   1       92.69      100.75      7.62 o 
   3  10   1      426.00      457.10     16.05 o 
   4  10   1        0.93        0.10      2.44 o 
   5  10   1        3.41        6.57      3.55 o 
   6  10   1       60.02       67.45      9.35 o 
   7  10   1      216.67      223.76     10.41 o 
   8  10   1       13.97       16.32      5.07 o 
   9  10   1        2.84        6.24      6.58 o 
  10  10   1        0.57        0.69      7.62 o 
  11  10   1       21.89       27.71     10.05 o 
  -9  11   1       16.16       19.40     10.74 o 
  -8  11   1       47.40       73.44     11.78 o 
  -7  11   1        5.52        6.58      7.62 o 
  -6  11   1       60.08       57.50      9.70 o 
  -5  11   1        0.42        0.00      5.20 o 
  -4  11   1        1.33        7.27      6.24 o 
  -3  11   1       34.68       34.99      7.27 o 
  -2  11   1        0.62        0.00      4.16 o 
  -1  11   1      238.05      221.52      9.30 o 
   0  11   1      405.22      437.07     16.63 o 
   1  11   1      470.99      435.20     24.59 o 
   2  11   1       23.36       24.43      4.53 o 
   3  11   1        4.64        3.05      3.50 o 
   4  11   1       89.67       97.98      6.95 o 
   5  11   1       25.62       19.85      5.02 o 
   6  11   1      293.21      282.32     11.39 o 
   7  11   1       41.81       46.53      6.60 o 
   8  11   1        2.61        4.68      5.14 o 
   9  11   1        0.04        0.00      7.27 o 
  10  11   1        0.35        0.00      8.31 o 
  -8  12   1        2.36        3.81      8.66 o 
  -7  12   1        4.72       10.39      9.01 o 
  -6  12   1       57.17       55.42     10.39 o 
  -5  12   1       65.54       59.58     10.05 o 
  -4  12   1      121.72      111.54     12.12 o 
  -3  12   1      166.93      174.24     13.51 o 
  -2  12   1        0.13        1.73      5.20 o 
  -1  12   1       82.82      116.74     11.43 o 
   0  12   1      229.12      232.44     14.90 o 
   1  12   1       69.85       66.16      9.01 o 
   2  12   1      256.35      244.50     10.39 o 
   3  12   1      135.65      133.70      8.67 o 
   4  12   1       72.72       78.29     10.39 o 
   5  12   1        8.33       14.90      7.27 o 
   6  12   1      169.18      184.63     14.90 o 
   7  12   1       92.35      115.70     13.86 o 
   8  12   1       34.61       49.23      8.28 o 
   9  12   1       16.90       24.25     11.08 o 
  -7  13   1       27.17       19.74      9.70 o 
  -6  13   1        4.32        0.00      7.62 o 
  -5  13   1        0.28        1.39      6.93 o 
  -4  13   1       57.58       57.85     10.39 o 
  -3  13   1       11.75        6.93      6.58 o 
  -2  13   1        1.59        2.77      6.24 o 
  -1  13   1       27.38       27.37      7.97 o 
   0  13   1      470.89      473.88     20.78 o 
   1  13   1       35.48       32.56      7.62 o 
   2  13   1       48.07       60.97      9.35 o 
   3  13   1       40.64       46.42      8.66 o 
   6  13   1       30.23       41.91     12.12 o 
   7  13   1       30.98       39.49     12.12 o 
  -5  14   1       45.02       33.60     10.05 o 
  -4  14   1       35.15       32.91     10.39 o 
  -3  14   1        1.39        2.42      7.97 o 
  -2  14   1       10.01       13.51      8.31 o 
  -1  14   1      155.66      159.00     14.55 o 
   0  14   1        4.00        1.73      6.93 o 
   1  14   1        8.53        5.20      6.24 o 
   2  14   1       13.79       15.59      7.62 o 
  -2  15   1       24.07       23.56     10.05 o 
  -1  15   1       55.82       70.67     12.12 o 
   0  15   1       64.59       69.28     12.12 o 
   1  15   1        0.84        2.77      7.97 o 
  -2 -14   2        1.06        5.20      7.97 o 
  -1 -14   2        0.09        0.00      6.93 o 
   0 -14   2        0.66        2.08      7.62 o 
   1 -14   2       23.91       30.83     10.39 o 
   2 -14   2       34.14       24.94      9.35 o 
   3 -14   2       43.03       49.54     11.78 o 
   4 -14   2      183.18      199.18     17.67 o 
  -4 -13   2       30.09       25.98      9.70 o 
  -3 -13   2       19.44       18.01      8.31 o 
  -2 -13   2       54.80       64.78     10.05 o 
  -1 -13   2        2.17        0.00      5.54 o 
   0 -13   2        0.22        1.39      6.58 o 
   1 -13   2        1.25        0.69      6.24 o 
   2 -13   2       20.33       22.17      8.31 o 
   3 -13   2       45.68       65.82     11.08 o 
   4 -13   2        0.21        0.00      6.58 o 
   5 -13   2        0.93        0.00      7.27 o 
   6 -13   2       12.25        9.70      9.35 o 
   7 -13   2       46.93       42.26     12.47 o 
  -7 -12   2       98.88      103.57     13.86 o 
  -6 -12   2       18.01       23.90     10.39 o 
  -5 -12   2       10.33        6.58      9.70 o 
  -4 -12   2       18.60       27.02      7.97 o 
  -3 -12   2      209.68      209.92     14.90 o 
  -2 -12   2        0.34        1.73      5.89 o 
  -1 -12   2       22.63       16.28      6.58 o 
   0 -12   2        2.09        1.04      5.54 o 
   1 -12   2      193.72      227.93     15.24 o 
   2 -12   2        0.99        3.12      5.54 o 
   3 -12   2        0.93        1.04      5.54 o 
   4 -12   2       25.90       30.14      8.31 o 
   5 -12   2        0.19        0.00      6.58 o 
   6 -12   2       20.40       21.13      9.35 o 
   7 -12   2        0.09        4.50      8.66 o 
   8 -12   2        7.30        9.70     10.05 o 
  -8 -11   2       69.71       80.71     13.51 o 
  -7 -11   2       10.96       12.82      8.66 o 
  -6 -11   2        0.64        0.00      6.93 o 
  -5 -11   2      265.17      238.67     15.93 o 
  -4 -11   2       18.13       25.31      5.14 o 
  -3 -11   2       91.04       82.00      7.09 o 
  -2 -11   2       21.41       32.91      7.27 o 
  -1 -11   2       89.23       80.02      9.70 o 
   0 -11   2      818.02      815.09     25.29 o 
   1 -11   2        1.70        3.81      5.20 o 
   2 -11   2      308.55      290.29     15.93 o 
   3 -11   2      260.24      294.79     16.63 o 
   4 -11   2       96.84      112.23     11.43 o 
   5 -11   2       24.76       25.63      7.97 o 
   6 -11   2       96.32       94.22     11.78 o 
   7 -11   2      255.01      252.87     17.32 o 
   8 -11   2       12.03       13.16      8.66 o 
   9 -11   2        0.78        0.69      9.01 o 
  10 -11   2        0.42        1.39     10.05 o 
  -9 -10   2       69.00       71.36     12.82 o 
  -8 -10   2       48.64       57.50     11.08 o 
  -7 -10   2       26.99       30.83      9.01 o 
  -6 -10   2      220.89      255.30     16.28 o 
  -5 -10   2       23.13       18.27      4.90 o 
  -4 -10   2       82.15       99.95      7.34 o 
  -3 -10   2      301.32      324.90     11.26 o 
  -2 -10   2        1.45        0.75      3.05 o 
  -1 -10   2       18.25       10.02      3.55 o 
   0 -10   2      182.64      181.20      8.43 o 
   1 -10   2       57.48       69.28      8.66 o 
   2 -10   2       25.30       35.68      6.93 o 
   3 -10   2      275.08      305.18     15.93 o 
   4 -10   2        2.74        1.73      4.85 o 
   5 -10   2      360.96      343.98     17.67 o 
   6 -10   2      430.17      431.62     20.44 o 
   7 -10   2      263.94      252.87     16.63 o 
   8 -10   2       33.91       35.33      9.35 o 
   9 -10   2        1.05        2.08      7.62 o 
  10 -10   2       41.58       46.76     11.43 o 
  11 -10   2       11.64        7.27     10.39 o 
 -10  -9   2       75.66      100.46     13.86 o 
  -9  -9   2      104.24      125.40     13.86 o 
  -8  -9   2        1.53        1.39      6.93 o 
  -7  -9   2      192.29      196.76     14.55 o 
  -6  -9   2      477.49      522.38     21.13 o 
  -5  -9   2      331.73      352.75     11.50 o 
  -4  -9   2      306.65      302.75     13.71 o 
  -3  -9   2      484.16      470.95     14.41 o 
  -2  -9   2        1.35        3.02      2.29 o 
  -1  -9   2       78.01       68.13      6.75 o 
   0  -9   2        6.59        2.42      2.56 o 
   1  -9   2      182.16      173.39      7.58 o 
   2  -9   2        1.78        2.29      3.00 o 
   3  -9   2        0.07        0.00      3.12 o 
   4  -9   2      211.05      208.88     13.16 o 
   5  -9   2       56.05       49.54      7.97 o 
   6  -9   2     1686.98     1675.55     35.33 o 
   7  -9   2        2.26        6.58      6.58 o 
   8  -9   2      693.55      656.43     24.25 o 
   9  -9   2       22.97       12.47      7.97 o 
  10  -9   2      356.12      363.03     21.13 o 
  11  -9   2       32.19       37.41     11.78 o 
 -11  -8   2       23.11       23.21      9.70 o 
 -10  -8   2       81.10       84.18     12.12 o 
  -9  -8   2        4.84        3.81      6.58 o 
  -8  -8   2       84.65       77.25     10.39 o 
  -7  -8   2      132.57      125.40     11.78 o 
  -6  -8   2       59.99       51.61      7.97 o 
  -5  -8   2       97.56       93.88      9.70 o 
  -4  -8   2      997.86     1041.50     44.94 o 
  -3  -8   2        5.32       10.86      2.58 o 
  -2  -8   2      444.44      484.85      9.01 o 
  -1  -8   2       25.24       26.07      4.31 o 
   0  -8   2     2141.07     2140.03     69.33 o 
   1  -8   2        0.14        1.86      2.32 o 
   2  -8   2       85.13       82.28      5.37 o 
   3  -8   2      168.79      172.61     15.93 o 
   4  -8   2     1023.25      962.16     58.37 o 
   5  -8   2      329.48      323.89     15.24 o 
   6  -8   2       11.33       14.55      5.89 o 
   7  -8   2       22.27       17.32      6.24 o 
   8  -8   2      327.68      364.42     17.67 o 
   9  -8   2       12.28       10.74      6.93 o 
  10  -8   2      146.25      142.37     14.90 o 
  11  -8   2      151.60      183.94     17.32 o 
  12  -8   2       16.14       13.51     10.74 o 
 -11  -7   2       16.97       25.98      9.70 o 
 -10  -7   2       54.03       77.94     11.78 o 
  -9  -7   2      147.83      140.99     12.82 o 
  -8  -7   2        2.00        0.69      5.20 o 
  -7  -7   2       24.71       15.24      5.89 o 
  -6  -7   2      801.69      791.88     23.56 o 
  -5  -7   2      239.79      230.01     12.82 o 
  -4  -7   2      105.69      120.28      5.94 o 
  -3  -7   2      112.41      109.30      8.53 o 
  -2  -7   2      747.49      684.90     13.38 o 
  -1  -7   2     2042.66     2098.51     95.61 o 
   0  -7   2      132.99      127.34      4.50 o 
   1  -7   2      495.40      509.94     15.75 o 
   2  -7   2      340.56      331.99     17.44 o 
   3  -7   2      379.38      373.31     14.72 o 
   4  -7   2       71.71       62.90      4.83 o 
   5  -7   2       12.63       14.55      3.16 o 
   6  -7   2      459.84      478.30     14.38 o 
   7  -7   2      189.10      209.23     13.16 o 
   8  -7   2      119.38      140.64     11.78 o 
   9  -7   2      212.79      232.44     15.24 o 
  10  -7   2      772.71      801.58     25.98 o 
  11  -7   2        5.23       10.74      8.31 o 
  12  -7   2       38.90       32.91     10.74 o 
 -12  -6   2       74.22       76.21     12.47 o 
 -11  -6   2       80.93       75.52     11.43 o 
 -10  -6   2        3.89        1.39      5.54 o 
  -9  -6   2       18.44       23.90      7.27 o 
  -8  -6   2       11.60       12.47      5.54 o 
  -7  -6   2      410.10      391.44     16.97 o 
  -6  -6   2      555.45      553.55     19.05 o 
  -5  -6   2       48.69       53.69      6.93 o 
  -4  -6   2      340.04      367.37     39.14 o 
  -3  -6   2      960.16     1001.50     56.43 o 
  -2  -6   2      524.27      543.76     31.54 o 
  -1  -6   2     1560.37     1782.03     58.33 o 
   0  -6   2     2964.42     3259.66    164.93 o 
   1  -6   2       77.79       72.96      3.35 o 
   2  -6   2      235.90      218.55     18.70 o 
   3  -6   2      310.96      293.28     14.90 o 
   4  -6   2       20.10       39.94      3.65 o 
   5  -6   2      773.28      778.09     41.91 o 
   6  -6   2       51.15       46.68      4.16 o 
   7  -6   2        0.47        0.00      2.56 o 
   8  -6   2      305.26      333.80     22.86 o 
   9  -6   2      345.52      350.56     16.97 o 
  10  -6   2      782.94      809.89     24.94 o 
  11  -6   2      114.68      120.89     12.47 o 
  12  -6   2       18.65       11.43      8.66 o 
 -12  -5   2       10.46        2.08      7.62 o 
 -11  -5   2       43.65       48.84      9.35 o 
 -10  -5   2       22.96       23.21      7.27 o 
  -9  -5   2       72.57       58.20      8.66 o 
  -8  -5   2      153.60      139.60     11.08 o 
  -7  -5   2      715.74      651.58     20.78 o 
  -6  -5   2      529.18      514.06     17.67 o 
  -5  -5   2      240.00      224.12     11.43 o 
  -4  -5   2      509.85      458.29     14.90 o 
  -3  -5   2     1042.63     1173.89     71.75 o 
  -2  -5   2       16.60       26.95      2.33 o 
  -1  -5   2      170.34      237.91     12.72 o 
   0  -5   2      217.51      344.11     18.09 o 
   1  -5   2     1236.28     1489.78     94.98 o 
   2  -5   2        1.26        0.84      1.17 o 
   3  -5   2     3581.26     3880.72    200.05 o 
   4  -5   2     1131.62     1217.25     58.02 o 
   5  -5   2     1299.53     1430.86     51.96 o 
   6  -5   2        1.47        3.97      2.32 o 
   7  -5   2        7.98       12.25      3.05 o 
   8  -5   2        5.54        3.46      2.94 o 
   9  -5   2      550.40      512.56     12.46 o 
  10  -5   2       37.88       45.42      5.23 o 
  11  -5   2       15.86       12.47      6.58 o 
  12  -5   2       26.01       34.29     10.05 o 
 -13  -4   2       49.59       58.54     12.12 o 
 -12  -4   2        0.20        2.08      6.93 o 
 -11  -4   2       72.20       58.54      9.70 o 
 -10  -4   2      112.86      109.81     11.08 o 
  -9  -4   2       94.37      104.96     10.05 o 
  -8  -4   2      786.50      794.99     23.56 o 
  -7  -4   2      247.61      226.55     12.47 o 
  -6  -4   2       59.32       59.93      6.58 o 
  -5  -4   2      344.86      325.62     12.82 o 
  -4  -4   2      374.49      410.14     13.51 o 
  -3  -4   2     1415.14     1642.84    204.20 o 
  -2  -4   2      582.29      485.28     19.03 o 
  -1  -4   2     5880.61     6097.69    206.31 o 
   0  -4   2       86.56       77.53      5.49 o 
   1  -4   2       78.17       84.19      3.20 o 
   2  -4   2     1623.01     1611.79     35.12 o 
   3  -4   2     6530.49     6936.81    223.95 o 
   4  -4   2      824.40      836.62     54.90 o 
   5  -4   2      114.87      116.82      4.98 o 
   6  -4   2      188.97      182.11      6.35 o 
   7  -4   2      168.77      152.10      6.35 o 
   8  -4   2      146.86      146.53      6.85 o 
   9  -4   2      197.98      197.29      8.32 o 
  10  -4   2        2.06        0.73      3.25 o 
  11  -4   2       61.89       69.68      8.31 o 
  12  -4   2        3.51        4.16      5.54 o 
 -13  -3   2        0.10        0.69      7.27 o 
 -12  -3   2        8.12       12.82      7.62 o 
 -11  -3   2       83.57       73.09     10.05 o 
 -10  -3   2       18.11       22.86      6.58 o 
  -9  -3   2      115.05       91.10      9.35 o 
  -8  -3   2        9.16       15.93      4.85 o 
  -7  -3   2     1158.17     1069.35     24.59 o 
  -6  -3   2       56.77       45.03      6.24 o 
  -5  -3   2        2.61        3.81      3.12 o 
  -4  -3   2      331.62      437.51     13.16 o 
  -3  -3   2     6035.35     6153.50     45.38 o 
  -2  -3   2     2931.75     2883.30    315.75 o 
  -1  -3   2       14.46       11.09      1.26 o 
   0  -3   2     2731.76     2811.46    171.78 o 
   1  -3   2      141.11       91.36      2.34 o 
   2  -3   2     3161.82     3640.95    237.63 o 
   3  -3   2      558.21      539.94     11.78 o 
   4  -3   2     4073.28     4318.46    157.96 o 
   5  -3   2      730.28      708.57     21.13 o 
   6  -3   2     1289.24     1350.63     17.67 o 
   7  -3   2       29.95       28.20      3.30 o 
   8  -3   2      143.22      157.42      8.31 o 
   9  -3   2      878.85      877.75     18.01 o 
  10  -3   2       97.15       96.99     12.99 o 
  11  -3   2        5.79        4.65      3.83 o 
  12  -3   2      163.08      126.09     11.08 o 
  13  -3   2       35.69       43.30      9.01 o 
  14  -3   2       43.32       30.14      9.01 o 
 -13  -2   2       53.00       50.57     10.74 o 
 -12  -2   2        9.77       11.08      6.58 o 
 -11  -2   2        6.37        6.93      5.54 o 
 -10  -2   2       75.74       66.47      6.46 o 
  -9  -2   2       68.67       65.75      5.75 o 
  -8  -2   2     1539.04     1578.21     30.83 o 
  -7  -2   2      141.37      137.18      9.70 o 
  -6  -2   2      260.05      226.20     10.74 o 
  -5  -2   2        8.41        2.08      2.77 o 
  -4  -2   2     3055.95     3078.83     32.91 o 
  -3  -2   2        5.68        3.46      2.08 o 
  -2  -2   2      860.56     1025.70     15.93 o 
  -1  -2   2      580.35      805.61     81.58 o 
   0  -2   2      781.26      868.85    120.03 o 
   1  -2   2     2403.95     2768.08    128.17 o 
   2  -2   2       53.64       57.79      2.94 o 
   3  -2   2     2783.33     2686.14     46.76 o 
   4  -2   2      244.15      194.76      7.10 o 
   5  -2   2        8.26        8.95      1.96 o 
   6  -2   2       16.80       14.34      2.32 o 
   7  -2   2      240.87      218.62      6.85 o 
   8  -2   2     1435.02     1416.07     60.62 o 
   9  -2   2      150.57      140.31      6.73 o 
  10  -2   2       35.63       28.24      4.16 o 
  11  -2   2       31.59       30.83      6.93 o 
  12  -2   2       52.64       50.92      8.31 o 
  13  -2   2       41.00       37.07      8.66 o 
  14  -2   2       16.83       16.28      7.62 o 
 -13  -1   2        1.48        2.08      7.62 o 
 -12  -1   2       11.58        9.01      6.58 o 
 -11  -1   2       37.29       36.37      7.62 o 
 -10  -1   2      242.80      297.02     29.96 o 
  -9  -1   2      125.79      115.43     11.60 o 
  -8  -1   2      543.63      603.50     27.71 o 
  -7  -1   2      484.24      517.18     16.63 o 
  -6  -1   2       25.42       28.75      4.85 o 
  -5  -1   2     1060.86     1096.36     20.44 o 
  -4  -1   2     2063.83     2152.89     25.98 o 
  -3  -1   2     2953.16     3297.06     29.44 o 
  -2  -1   2     1259.03     1469.79     17.67 o 
  -1  -1   2     2525.18     2308.77     20.44 o 
   0  -1   2      768.80     1044.05    173.72 o 
   1  -1   2       22.23       20.59      1.58 o 
   2  -1   2     4289.43     4247.21    136.83 o 
   3  -1   2      485.14      495.59     12.82 o 
   4  -1   2      540.71      506.07      7.30 o 
   5  -1   2      138.12      135.65      4.53 o 
   6  -1   2        1.90        2.57      1.66 o 
   7  -1   2       43.51       40.89      3.67 o 
   8  -1   2     1036.04     1068.33     14.70 o 
   9  -1   2       13.63       15.23      3.55 o 
  10  -1   2      143.45      137.77     10.22 o 
  11  -1   2        4.68        3.46      4.85 o 
  12  -1   2      122.23      108.42     10.74 o 
  13  -1   2       33.26       39.49      8.66 o 
  14  -1   2       16.33       13.86      7.27 o 
  15  -1   2       13.86       14.90      9.35 o 
 -13   0   2        7.65        6.93      7.62 o 
 -12   0   2       25.06       30.83      8.31 o 
 -11   0   2        3.57        3.32      4.48 o 
 -10   0   2      378.68      397.40     19.92 o 
  -9   0   2      213.29      204.86     23.04 o 
  -8   0   2      237.20      236.76     16.45 o 
  -7   0   2       29.72       26.51      3.55 o 
  -6   0   2      440.30      485.48     22.86 o 
  -5   0   2      119.67       89.03      6.58 o 
  -4   0   2        4.84        7.62      2.77 o 
  -3   0   2     1662.95     1645.07     19.40 o 
  -2   0   2     2653.98     2511.07     21.48 o 
  -1   0   2      327.25      356.45      7.27 o 
   0   0   2     6081.97     6648.86     33.95 o 
   1   0   2      724.67      519.51     42.78 o 
   2   0   2     5771.75     7222.75    236.64 o 
   3   0   2      631.36      506.81     20.83 o 
   4   0   2    16985.43    17951.98    607.24 o 
   5   0   2      817.44      792.23     14.20 o 
   6   0   2       21.95       19.09      2.41 o 
   7   0   2      188.01      164.77      5.82 o 
   8   0   2      604.54      643.86     44.17 o 
   9   0   2      108.91      113.17      6.11 o 
  10   0   2      674.72      657.82     20.44 o 
  11   0   2       75.06       74.82      8.66 o 
  12   0   2       57.85       59.23      9.01 o 
  13   0   2        1.24        3.81      5.89 o 
  14   0   2       60.27       51.27     10.05 o 
  15   0   2        4.24        8.66      8.31 o 
 -13   1   2        7.27        7.27      7.27 o 
 -12   1   2        8.37        0.00      5.89 o 
 -11   1   2       97.65      109.81     11.60 o 
 -10   1   2        1.42        0.00      3.50 o 
  -9   1   2        0.80        2.74      2.91 o 
  -8   1   2      443.13      479.19     22.86 o 
  -7   1   2      466.44      491.49     18.71 o 
  -6   1   2      103.53      140.26      5.86 o 
  -5   1   2       90.01      131.07      8.66 o 
  -4   1   2     1504.63     1400.11     67.89 o 
  -3   1   2      167.27      195.82      6.06 o 
  -2   1   2     5211.28     5379.98     30.48 o 
  -1   1   2     6213.25     6259.85     32.56 o 
   0   1   2      115.01       84.18      2.77 o 
   1   1   2     5371.45     5661.26     30.83 o 
   2   1   2     4413.97     4478.41     24.59 o 
   3   1   2    34544.20    35171.67    108.08 o 
   4   1   2     4091.79     4872.69    189.13 o 
   5   1   2     9269.38    10048.62    278.46 o 
   6   1   2        0.16        2.13      1.66 o 
   7   1   2      556.62      593.36     29.96 o 
   8   1   2     1125.31     1158.83     45.38 o 
   9   1   2        2.64        5.57      2.81 o 
  10   1   2        2.67        0.35      3.81 o 
  11   1   2       53.49       51.96      7.97 o 
  12   1   2      191.50      183.25     13.51 o 
  13   1   2        0.12        4.85      5.54 o 
  14   1   2        6.88        9.70      7.97 o 
  15   1   2        0.84        1.39      7.62 o 
 -12   2   2        0.33        0.00      5.89 o 
 -11   2   2       43.42       46.85      6.21 o 
 -10   2   2      117.55      122.44      7.71 o 
  -9   2   2      187.94      161.20      7.83 o 
  -8   2   2      122.40      133.49      6.73 o 
  -7   2   2      118.35      126.01      6.00 o 
  -6   2   2      358.74      401.22     17.15 o 
  -5   2   2      985.37     1091.29     21.13 o 
  -4   2   2      366.87      434.87     23.73 o 
  -3   2   2      266.26      303.72     12.99 o 
  -2   2   2     2464.58     3276.62     21.48 o 
  -1   2   2    17872.61    19990.15     59.51 o 
   0   2   2      201.81      130.94      4.50 o 
   1   2   2        7.97        7.93      1.31 o 
   2   2   2       68.40      108.26      5.20 o 
   3   2   2     2344.10     2384.31     76.21 o 
   4   2   2      361.40      243.95      5.75 o 
   5   2   2       64.44       51.48      2.66 o 
   6   2   2     2974.23     3184.41    108.25 o 
   7   2   2      311.60      312.41     15.93 o 
   8   2   2     1226.53     1243.04     58.37 o 
   9   2   2       11.18        6.93      3.81 o 
  10   2   2      480.07      426.42     17.32 o 
  11   2   2      375.48      380.70     17.67 o 
  12   2   2        0.42        1.04      4.85 o 
  13   2   2        0.51        1.39      5.54 o 
  14   2   2       30.53       29.10      9.01 o 
  15   2   2       13.06       20.09      9.35 o 
 -12   3   2        9.43       13.51      9.35 o 
 -11   3   2      177.03      182.56     10.05 o 
 -10   3   2        0.40        0.00      3.58 o 
  -9   3   2      170.84      184.29     13.68 o 
  -8   3   2      424.80      411.21     27.37 o 
  -7   3   2     1216.07     1381.93     26.50 o 
  -6   3   2      259.19      307.12      8.18 o 
  -5   3   2     1631.45     1767.49     50.40 o 
  -4   3   2     1117.07     1315.43     13.07 o 
  -3   3   2      289.02      284.29      5.45 o 
  -2   3   2     6798.81     7907.75     74.48 o 
  -1   3   2     2387.05     2519.04     22.86 o 
   0   3   2     3791.71     4013.42     26.67 o 
   1   3   2      793.91     1124.77     27.60 o 
   2   3   2    15055.67    15107.59    233.12 o 
   3   3   2     3230.39     3455.45    181.20 o 
   4   3   2       91.82      117.44      4.41 o 
   5   3   2     2504.07     2386.88     62.18 o 
   6   3   2     1034.22      961.90     70.15 o 
   7   3   2        1.00        0.90      1.52 o 
   8   3   2       17.99       23.56      4.85 o 
   9   3   2      206.90      190.18     11.43 o 
  10   3   2        1.98        0.00      3.81 o 
  11   3   2      559.92      581.61     21.82 o 
  12   3   2       23.67       27.02      6.93 o 
  13   3   2        0.06        0.00      5.54 o 
  14   3   2        1.32        3.81      6.58 o 
 -12   4   2        0.61        0.00      7.62 o 
 -11   4   2      126.84      121.93     13.16 o 
 -10   4   2      161.88      166.97     13.51 o 
  -9   4   2       72.62       75.49      6.35 o 
  -8   4   2      488.14      496.15     11.83 o 
  -7   4   2        0.17        0.66      2.56 o 
  -6   4   2     4690.39     5772.51     36.55 o 
  -5   4   2     4937.69     6130.22     31.03 o 
  -4   4   2     3586.94     4558.09     24.15 o 
  -3   4   2     1642.94     1949.92     36.89 o 
  -2   4   2      692.59      813.01     15.59 o 
  -1   4   2      334.70      374.12     10.05 o 
   0   4   2     1235.93     1114.72     15.59 o 
   1   4   2     3401.67     3849.56     19.84 o 
   2   4   2      260.79      266.61      9.34 o 
   3   4   2      355.14      478.41     15.28 o 
   4   4   2      853.78      956.71     77.55 o 
   5   4   2     2123.42     2126.24     57.16 o 
   6   4   2        3.05        1.39      1.71 o 
   7   4   2      545.71      556.80     25.98 o 
   8   4   2        0.44        0.69      3.12 o 
   9   4   2      288.81      261.88     13.51 o 
  10   4   2      414.41      384.85     17.32 o 
  11   4   2       66.23       74.48      9.70 o 
  12   4   2       94.40      102.19     11.08 o 
  13   4   2        1.07        1.73      5.89 o 
  14   4   2       16.00       21.13      8.66 o 
 -13   5   2        0.08        0.00     12.47 o 
 -12   5   2       59.09       71.36     12.82 o 
 -11   5   2        2.37        0.00      7.62 o 
 -10   5   2       25.38       25.29      7.62 o 
  -9   5   2       11.56        7.27      6.24 o 
  -8   5   2      276.44      294.79     14.90 o 
  -7   5   2      230.81      270.89     13.51 o 
  -6   5   2        0.77        1.00      2.41 o 
  -5   5   2     1335.90     1526.59     60.27 o 
  -4   5   2      259.98      319.70      6.50 o 
  -3   5   2     1215.67     1392.42     10.95 o 
  -2   5   2      617.22      674.10     15.24 o 
  -1   5   2    14628.50    14785.17     68.24 o 
   0   5   2     2008.33     2167.24     67.03 o 
   1   5   2      892.83      791.73     15.30 o 
   2   5   2       89.55       51.72      2.66 o 
   3   5   2       46.09       43.99      2.58 o 
   4   5   2     2494.43     2752.16    161.41 o 
   5   5   2        9.92       10.88      1.78 o 
   6   5   2        0.95        2.93      2.07 o 
   7   5   2      101.65       86.47      5.89 o 
   8   5   2       94.47       78.29      5.63 o 
   9   5   2        0.98        2.08      3.81 o 
  10   5   2       87.13       74.48      9.01 o 
  11   5   2      205.20      205.76     14.20 o 
  12   5   2       38.47       36.37      8.31 o 
  13   5   2        1.96        1.73      6.24 o 
  14   5   2        1.39        3.81      7.62 o 
 -12   6   2        4.76        4.85      9.35 o 
 -11   6   2       58.12       67.55     11.78 o 
 -10   6   2       23.62       27.37      9.01 o 
  -9   6   2        0.33        0.00      5.54 o 
  -8   6   2        3.38        2.77      5.54 o 
  -7   6   2      383.67      432.66     17.32 o 
  -6   6   2      359.93      434.39     16.63 o 
  -5   6   2       60.07       53.69      6.58 o 
  -4   6   2      203.28      178.40     10.05 o 
  -3   6   2      174.22      182.90      9.70 o 
  -2   6   2    10272.99    11776.31     67.89 o 
  -1   6   2       89.92       86.95      6.93 o 
   0   6   2     5243.49     5485.48    256.90 o 
   1   6   2      596.38      602.85      7.24 o 
   2   6   2     3207.09     3400.24     57.08 o 
   3   6   2       44.74       43.37      2.79 o 
   4   6   2      424.48      367.82     18.44 o 
   5   6   2      782.39      846.38     50.16 o 
   6   6   2        4.82       19.96      3.18 o 
   7   6   2      293.31      265.22     11.43 o 
   8   6   2       24.29       25.26      4.04 o 
   9   6   2      276.58      259.46     14.20 o 
  10   6   2      114.13       90.41      9.70 o 
  11   6   2      160.87      151.03     12.82 o 
  12   6   2        0.10        1.73      5.54 o 
  13   6   2        4.64        5.89      7.62 o 
  14   6   2       84.82      108.42     14.20 o 
 -12   7   2       75.16      106.69     15.59 o 
 -11   7   2        1.19        0.00      8.66 o 
 -10   7   2        2.07        0.00      6.93 o 
  -9   7   2        4.08        5.89      6.93 o 
  -8   7   2      519.64      572.60     21.82 o 
  -7   7   2       46.75       52.31      8.31 o 
  -6   7   2       50.93       45.73      7.27 o 
  -5   7   2       76.46       77.25      8.31 o 
  -4   7   2      135.40      137.87      9.70 o 
  -3   7   2     1444.25     1600.38     27.71 o 
  -2   7   2     1459.73     1559.51     26.33 o 
  -1   7   2     7171.10     7357.94     54.73 o 
   0   7   2       21.36       20.15      2.84 o 
   1   7   2     4774.29     4761.69    139.28 o 
   2   7   2     1189.82     1113.13     48.71 o 
   3   7   2     2903.12     3093.61     89.35 o 
   4   7   2     1611.94     1616.70     65.08 o 
   5   7   2      131.13      143.76      8.08 o 
   6   7   2        0.55        1.86      2.32 o 
   7   7   2      745.14      746.93     21.30 o 
   8   7   2      233.28      216.10     18.71 o 
   9   7   2       79.14       73.24      6.49 o 
  10   7   2      145.10      154.84     12.47 o 
  11   7   2        1.15        1.73      5.54 o 
  12   7   2       44.19       40.53      9.70 o 
  13   7   2        8.07        9.35      8.31 o 
 -11   8   2        2.95        6.24      9.70 o 
 -10   8   2        8.80       11.78      8.66 o 
  -9   8   2       24.20       39.14      9.01 o 
  -8   8   2      301.60      335.66     17.67 o 
  -7   8   2       17.59       26.33      7.27 o 
  -6   8   2       37.18       31.87      6.93 o 
  -5   8   2       15.77       26.33      6.24 o 
  -4   8   2        4.04        0.00      3.46 o 
  -3   8   2     1176.90     1405.01     27.71 o 
  -2   8   2     2821.81     3027.21     39.14 o 
  -1   8   2     4080.19     4550.53     85.39 o 
   0   8   2      830.51      794.76     36.20 o 
   1   8   2      627.24      684.86     14.90 o 
   2   8   2      835.34      798.36     21.74 o 
   3   8   2       20.50       20.46      2.53 o 
   4   8   2     1340.54     1366.66     53.42 o 
   5   8   2       74.52       72.75      4.25 o 
   6   8   2        1.02        5.96      5.20 o 
   7   8   2       27.88       40.42      4.77 o 
   8   8   2      289.10      317.41     12.12 o 
   9   8   2       72.80       88.56      7.34 o 
  10   8   2       14.88       20.78      6.93 o 
  11   8   2       36.09       35.33      9.35 o 
  12   8   2        5.11        2.42      6.93 o 
  13   8   2       18.66       23.56      9.70 o 
 -11   9   2       16.14       14.90     11.08 o 
 -10   9   2        0.96        0.00      8.31 o 
  -9   9   2      126.79      127.82     13.86 o 
  -8   9   2       87.33       94.91     11.78 o 
  -7   9   2        1.38        0.69      5.89 o 
  -6   9   2       12.90       10.05      5.89 o 
  -5   9   2       38.64       34.99      6.93 o 
  -4   9   2        7.64        8.31      4.50 o 
  -3   9   2       67.21       66.16      7.97 o 
  -2   9   2     3359.66     3694.39     45.73 o 
  -1   9   2        3.86        0.69      2.69 o 
   0   9   2      268.27      293.34     11.60 o 
   1   9   2      162.94      177.08     10.22 o 
   2   9   2       51.41       39.66      3.39 o 
   3   9   2      435.46      427.04     17.41 o 
   4   9   2       21.83       19.75      2.86 o 
   5   9   2      306.23      309.37     12.08 o 
   6   9   2      245.74      246.96      9.41 o 
   7   9   2      382.72      376.60     11.99 o 
   8   9   2        9.06        4.85      3.67 o 
   9   9   2       17.78       20.50      4.98 o 
  10   9   2       39.00       34.64      8.66 o 
  11   9   2      112.80      124.01     13.51 o 
  12   9   2        1.41        2.77      7.97 o 
 -10  10   2       11.09       13.16     10.05 o 
  -9  10   2        2.05        3.46      8.31 o 
  -8  10   2      132.43      107.38     13.16 o 
  -7  10   2      145.80      123.67     13.51 o 
  -6  10   2      140.72      115.70     12.12 o 
  -5  10   2      131.29      126.78     11.78 o 
  -4  10   2       23.16       19.74      6.24 o 
  -3  10   2       47.21       37.76      6.93 o 
  -2  10   2      158.73      155.38      7.71 o 
  -1  10   2     1901.94     1885.37     22.85 o 
   0  10   2      208.35      208.83     11.43 o 
   1  10   2      295.87      282.12     29.79 o 
   2  10   2        0.34        0.00      2.81 o 
   3  10   2      688.46      722.24     14.45 o 
   4  10   2      180.81      183.29      9.97 o 
   5  10   2      635.94      644.28     45.55 o 
   6  10   2        0.96        0.51      3.30 o 
   7  10   2        0.73        0.00      3.43 o 
   8  10   2      127.88      127.20      8.56 o 
   9  10   2        4.29        5.66      5.02 o 
  10  10   2       39.17       52.31     10.05 o 
  11  10   2       19.11       21.13      9.35 o 
  -9  11   2       23.65       26.33     11.43 o 
  -8  11   2       75.59       74.82     12.12 o 
  -7  11   2      125.73      139.95     14.90 o 
  -6  11   2       22.02       22.86      7.97 o 
  -5  11   2       30.88       35.68      7.97 o 
  -4  11   2        1.08        2.42      5.89 o 
  -3  11   2      279.11      294.28     10.99 o 
  -2  11   2      250.77      289.18     10.74 o 
  -1  11   2      657.02      731.84     21.48 o 
   0  11   2      582.42      615.84     14.18 o 
   1  11   2      190.00      210.18     10.74 o 
   2  11   2      359.68      380.30     12.82 o 
   3  11   2      172.02      210.33      9.05 o 
   4  11   2       63.43       69.47      6.21 o 
   5  11   2       15.71       22.17      6.93 o 
   6  11   2       13.47       11.50      4.77 o 
   7  11   2      260.51      262.43     13.16 o 
   8  11   2       14.23       15.93      5.51 o 
   9  11   2        8.40        4.33      5.39 o 
  10  11   2        2.33        3.12      7.62 o 
  -8  12   2       11.39        1.04      8.66 o 
  -7  12   2       27.32       33.60     10.05 o 
  -6  12   2        7.82       13.86      7.97 o 
  -5  12   2       42.57       46.76      9.35 o 
  -4  12   2       38.72       47.11      9.01 o 
  -3  12   2       42.10       48.50      8.66 o 
  -2  12   2      191.90      208.88     14.20 o 
  -1  12   2       11.15       13.46      4.63 o 
   0  12   2       40.60       39.85      5.51 o 
   1  12   2      506.64      523.76     13.96 o 
   2  12   2       23.43       22.05      4.83 o 
   3  12   2      143.88      153.78      8.69 o 
   4  12   2      126.40      163.50     13.51 o 
   5  12   2       57.74       73.78     10.39 o 
   6  12   2       45.94       53.35      9.70 o 
   7  12   2       12.31       14.20      7.97 o 
   8  12   2       69.91       87.99     12.82 o 
   9  12   2       52.64       62.99      9.16 o 
  -7  13   2       33.09       32.22     10.39 o 
  -6  13   2       42.55       49.88     11.08 o 
  -5  13   2       47.32       49.19     10.39 o 
  -4  13   2        5.62        7.62      6.93 o 
  -3  13   2       12.13       31.18      7.97 o 
  -2  13   2       34.46       27.71      7.62 o 
  -1  13   2       11.69        4.16      5.89 o 
   0  13   2       52.60       38.45      7.97 o 
   1  13   2      336.76      307.95     16.63 o 
   2  13   2       22.33       18.36      6.93 o 
   3  13   2        0.25        1.04      6.93 o 
   4  13   2       74.08       94.22     11.78 o 
   5  13   2      113.91      129.55     13.86 o 
   6  13   2      103.08      102.88     13.16 o 
   7  13   2        0.31        4.16      7.97 o 
   8  13   2        0.61        0.00      8.66 o 
  -5  14   2       19.50       24.25     10.39 o 
  -4  14   2        8.91       11.43      9.01 o 
  -3  14   2        8.82       14.20      7.97 o 
  -2  14   2        4.46        5.54      6.93 o 
  -1  14   2        1.78        1.04      6.24 o 
   0  14   2       90.18       85.91     11.78 o 
   1  14   2        1.91        2.77      5.89 o 
   2  14   2        7.74        7.62      6.93 o 
  -2  15   2       31.83       51.27     11.78 o 
  -1  15   2       15.39        8.66      7.97 o 
   0  15   2        2.55        5.89      7.97 o 
   1  15   2       23.07       20.78      9.01 o 
   1 -14   3      110.97      132.67     15.24 o 
   2 -14   3        9.30        9.01      9.01 o 
  -3 -13   3       13.40       18.36      8.66 o 
  -2 -13   3       70.01       81.06     11.78 o 
  -1 -13   3       54.35       48.50     10.05 o 
   0 -13   3       38.33       43.99      9.70 o 
   1 -13   3       22.14       11.43      7.27 o 
   2 -13   3      103.14       94.57     12.47 o 
   3 -13   3       38.25       52.65     10.39 o 
   4 -13   3       73.02       56.12     10.74 o 
   5 -13   3        2.27        1.73      7.62 o 
   6 -13   3        6.14        7.62      9.01 o 
  -6 -12   3       10.69        9.01      9.70 o 
  -5 -12   3       77.31       75.52     12.82 o 
  -4 -12   3       33.49       32.22      9.01 o 
  -3 -12   3       22.25       20.78      7.27 o 
  -2 -12   3      199.53      227.93     15.59 o 
  -1 -12   3       33.63       47.11      9.01 o 
   0 -12   3       27.91       23.90      7.62 o 
   1 -12   3      130.66      139.25     13.16 o 
   2 -12   3      452.93      442.01     21.13 o 
   3 -12   3      115.87       99.76     11.78 o 
   4 -12   3        3.37        4.50      6.24 o 
   5 -12   3       83.75       85.91     12.12 o 
   6 -12   3       12.94        8.31      8.31 o 
   7 -12   3       32.88       28.06     10.74 o 
   8 -12   3        0.22        0.00      9.01 o 
  -7 -11   3        2.67        5.54      8.31 o 
  -6 -11   3       25.45       33.25      9.70 o 
  -5 -11   3       59.12       52.31     10.39 o 
  -4 -11   3      134.71      146.64     12.82 o 
  -3 -11   3        1.81        3.28      4.68 o 
  -2 -11   3        1.87        2.08      3.99 o 
  -1 -11   3       79.68       79.33     10.05 o 
   0 -11   3       24.09       16.97      6.93 o 
   1 -11   3      965.09      898.57     27.71 o 
   2 -11   3        0.54        1.73      5.20 o 
   3 -11   3      146.45      145.84     12.47 o 
   4 -11   3      226.58      240.06     15.59 o 
   5 -11   3       41.41       37.07      9.01 o 
   6 -11   3        5.09        6.58      6.93 o 
   7 -11   3       10.69       13.51      9.01 o 
   8 -11   3       73.94       78.63     12.47 o 
   9 -11   3        2.15        0.69      9.35 o 
  -8 -10   3       22.85       30.48      9.70 o 
  -7 -10   3        2.88        6.24      7.97 o 
  -6 -10   3      122.07      124.36     13.16 o 
  -5 -10   3      155.75      129.55     12.47 o 
  -4 -10   3        0.85        0.00      3.65 o 
  -3 -10   3        9.74        5.57      4.04 o 
  -2 -10   3      127.05      106.49      7.22 o 
  -1 -10   3        3.32        1.73      3.43 o 
   0 -10   3      832.18      731.95     23.56 o 
   1 -10   3       86.68       86.25      9.35 o 
   2 -10   3      153.01      179.78     12.82 o 
   3 -10   3      106.40      106.35     10.74 o 
   4 -10   3      593.22      572.60     21.82 o 
   5 -10   3       10.62        7.62      6.24 o 
   6 -10   3      235.11      241.79     15.93 o 
   7 -10   3      161.24      146.18     13.51 o 
   8 -10   3       53.58       58.20     11.08 o 
   9 -10   3        0.66        0.00      7.62 o 
  10 -10   3        0.22        2.77      9.35 o 
  11 -10   3       12.82        7.62     10.05 o 
  -9  -9   3       37.35       54.39     11.78 o 
  -8  -9   3      160.79      181.17     15.59 o 
  -7  -9   3        8.43       13.86      7.27 o 
  -6  -9   3      163.62      131.98     12.47 o 
  -5  -9   3      309.52      310.03     16.97 o 
  -4  -9   3       71.07       85.99      7.10 o 
  -3  -9   3      169.38      178.55      8.69 o 
  -2  -9   3       34.44       44.15      5.02 o 
  -1  -9   3      151.36      170.66      7.96 o 
   0  -9   3        0.74        1.91      3.29 o 
   1  -9   3       14.47       10.14      3.55 o 
   2  -9   3       77.57       73.36      5.75 o 
   3  -9   3        0.62        2.27      3.50 o 
   4  -9   3        7.46        7.27      5.20 o 
   5  -9   3      208.93      203.68     13.51 o 
   6  -9   3        7.50        4.85      5.54 o 
   7  -9   3      420.19      421.57     19.40 o 
   8  -9   3       46.75       50.92      9.70 o 
   9  -9   3       22.86       21.13      8.31 o 
  10  -9   3       47.63       45.73     11.43 o 
  11  -9   3        6.18        2.42      9.70 o 
 -10  -8   3       38.93       45.73     10.74 o 
  -9  -8   3      255.24      267.42     18.36 o 
  -8  -8   3       28.78       30.83      8.31 o 
  -7  -8   3       76.31       69.63     10.05 o 
  -6  -8   3      339.96      346.75     17.32 o 
  -5  -8   3       90.14       78.63      9.35 o 
  -4  -8   3      183.94      180.27      8.45 o 
  -3  -8   3      153.47      137.36      8.83 o 
  -2  -8   3        3.03        3.36      2.31 o 
  -1  -8   3        2.71        2.55      2.41 o 
   0  -8   3        0.71        0.00      2.16 o 
   1  -8   3      569.96      563.09     48.15 o 
   2  -8   3       49.06       39.82      4.28 o 
   3  -8   3      229.55      164.39      7.20 o 
   4  -8   3      185.93      159.74      9.35 o 
   5  -8   3      215.55      222.35      8.63 o 
   6  -8   3      116.03      118.12     10.74 o 
   7  -8   3      136.04      123.32     11.43 o 
   8  -8   3        9.50       11.08      6.24 o 
   9  -8   3       27.15       21.48      7.62 o 
  10  -8   3       21.07       22.52      9.01 o 
  11  -8   3        7.59        5.54      9.01 o 
  12  -8   3      118.60      117.08     15.24 o 
 -11  -7   3        0.91        2.42      7.62 o 
 -10  -7   3       82.94       88.33     12.12 o 
  -9  -7   3      165.51      177.70     14.90 o 
  -8  -7   3      150.12      157.96     13.16 o 
  -7  -7   3       67.89       67.55      9.35 o 
  -6  -7   3       57.61       56.81      8.31 o 
  -5  -7   3      951.42      921.43     25.29 o 
  -4  -7   3      368.95      398.12     11.95 o 
  -3  -7   3       98.88       81.50     15.41 o 
  -2  -7   3      164.04      180.36      5.80 o 
  -1  -7   3      303.24      329.80      9.96 o 
   0  -7   3     2994.76     3073.50    100.89 o 
   1  -7   3       21.39       21.39      5.20 o 
   2  -7   3      393.99      377.25     11.43 o 
   3  -7   3      156.39      162.27     12.47 o 
   4  -7   3      525.44      520.51     20.44 o 
   5  -7   3        1.98        1.17      2.56 o 
   6  -7   3      329.68      328.03     13.16 o 
   7  -7   3      305.97      286.50      9.76 o 
   8  -7   3      428.81      442.70     18.36 o 
   9  -7   3        0.29        0.00      5.20 o 
  10  -7   3        0.06        0.00      6.93 o 
  11  -7   3       35.19       49.54     10.39 o 
  12  -7   3      111.90      100.46     13.51 o 
 -11  -6   3       34.91       40.53     10.05 o 
 -10  -6   3      394.94      403.91     21.48 o 
  -9  -6   3        4.94        4.85      5.89 o 
  -8  -6   3       29.42       31.52      7.62 o 
  -7  -6   3       63.36       58.54      8.66 o 
  -6  -6   3      359.22      363.03     16.28 o 
  -5  -6   3      224.72      218.58     12.47 o 
  -4  -6   3       44.37       35.33      5.89 o 
  -3  -6   3      405.14      428.58     38.10 o 
  -2  -6   3     1520.92     1575.76    133.88 o 
  -1  -6   3      225.41      269.67     21.11 o 
   0  -6   3      473.06      488.33      7.47 o 
   1  -6   3      796.64      827.63     29.70 o 
   2  -6   3       27.05       25.85      2.34 o 
   3  -6   3      108.26      107.61      8.31 o 
   4  -6   3       57.17       45.44      3.99 o 
   5  -6   3     3131.63     3377.52    137.87 o 
   6  -6   3      486.23      531.12     36.37 o 
   7  -6   3     1377.69     1398.80     51.44 o 
   8  -6   3        0.26        0.00      3.05 o 
   9  -6   3      167.46      142.86      7.89 o 
  10  -6   3      131.03      134.06     12.12 o 
  11  -6   3        1.46        3.81      6.58 o 
  12  -6   3        4.12        5.54      8.66 o 
 -12  -5   3      125.54      151.03     15.59 o 
 -11  -5   3        6.99        7.97      7.27 o 
 -10  -5   3       78.56       84.87     11.08 o 
  -9  -5   3      122.68      111.89     11.08 o 
  -8  -5   3      185.10      172.51     12.82 o 
  -7  -5   3      111.17       89.03      9.35 o 
  -6  -5   3      563.92      586.81     19.74 o 
  -5  -5   3      450.09      458.29     16.63 o 
  -4  -5   3       89.90       89.03      7.62 o 
  -3  -5   3      229.37      221.69     20.26 o 
  -2  -5   3     1422.68     1602.69    159.35 o 
  -1  -5   3       15.22       10.81      2.41 o 
   0  -5   3      280.39      213.39     11.92 o 
   1  -5   3      638.97      532.65     12.14 o 
   2  -5   3      179.61      243.16      7.34 o 
   3  -5   3     4248.61     5005.84    139.30 o 
   4  -5   3     7269.78     8138.94    531.56 o 
   5  -5   3     3261.19     3612.62    127.65 o 
   6  -5   3      961.47      940.58     63.05 o 
   7  -5   3       33.89       33.63      3.92 o 
   8  -5   3       69.94       61.11      5.26 o 
   9  -5   3      236.05      215.15      8.81 o 
  10  -5   3      340.50      373.95     18.19 o 
  11  -5   3       94.53       85.24      7.20 o 
 -12  -4   3       46.63       55.08     11.08 o 
 -10  -4   3      109.58      120.20     12.12 o 
  -9  -4   3      214.95      205.76     14.20 o 
  -8  -4   3      244.88      205.07     13.16 o 
  -7  -4   3      530.46      505.75     18.71 o 
  -6  -4   3      760.09      800.19     21.82 o 
  -5  -4   3      156.19      148.61      9.70 o 
  -4  -4   3      758.51      711.17     18.36 o 
  -3  -4   3      333.97      307.61     11.78 o 
  -2  -4   3      776.41      838.07    104.61 o 
  -1  -4   3      253.46      227.46     10.22 o 
   0  -4   3     1904.70     1942.51    180.48 o 
   1  -4   3      115.96      130.28     12.97 o 
   2  -4   3      740.06      872.42     25.46 o 
   3  -4   3      194.57      156.01     14.90 o 
   4  -4   3      577.51      510.10     17.32 o 
   5  -4   3       95.86       95.85     10.22 o 
   6  -4   3        9.98       11.13      2.56 o 
   7  -4   3      798.52      744.40     27.37 o 
   8  -4   3      729.09      727.96     17.67 o 
   9  -4   3     1356.88     1372.46     49.36 o 
  10  -4   3        2.24        2.08      3.25 o 
  11  -4   3      253.38      263.65     10.39 o 
  12  -4   3       10.87       14.20      6.24 o 
  13  -4   3       24.82       15.93      6.93 o 
 -12  -3   3        0.30        1.39      6.93 o 
 -11  -3   3        4.33        1.73      5.54 o 
 -10  -3   3       77.15       87.99     10.39 o 
  -9  -3   3      196.25      200.91     13.16 o 
  -8  -3   3       79.70       94.91      9.35 o 
  -7  -3   3        6.14        5.54      4.16 o 
  -6  -3   3      967.30      815.43     21.48 o 
  -5  -3   3       41.54       34.99      5.54 o 
  -4  -3   3      121.85      145.49      8.66 o 
  -3  -3   3     1442.81     1394.62     23.21 o 
  -2  -3   3     6696.47     6280.98     46.42 o 
  -1  -3   3     1068.37     1014.49    109.98 o 
   0  -3   3      470.22      431.30     70.32 o 
   1  -3   3      160.74      108.06      7.62 o 
   2  -3   3        1.51        6.93      1.71 o 
   3  -3   3     2740.83     2993.10    126.26 o 
   4  -3   3        0.04        1.21      1.47 o 
   5  -3   3      146.30      186.50     12.30 o 
   6  -3   3      590.73      641.91     20.61 o 
   7  -3   3      668.07      634.69     32.04 o 
   8  -3   3      310.82      331.80      9.30 o 
   9  -3   3      668.83      697.66     21.48 o 
  10  -3   3     1010.34      990.36     16.88 o 
  11  -3   3      237.82      221.35     13.16 o 
  12  -3   3       32.01       30.14      7.27 o 
  13  -3   3       13.63       10.05      6.24 o 
  14  -3   3       49.92       56.46     10.05 o 
 -13  -2   3        2.97        2.08      8.66 o 
 -12  -2   3       63.93       68.59     11.08 o 
 -11  -2   3        0.81        0.69      5.54 o 
 -10  -2   3       34.79       46.79      5.97 o 
  -9  -2   3       23.44       32.22      6.58 o 
  -8  -2   3      334.65      306.91     14.55 o 
  -7  -2   3      568.36      495.01     17.32 o 
  -6  -2   3      266.99      287.86     12.82 o 
  -5  -2   3      142.10      139.25      8.66 o 
  -4  -2   3      162.90      136.14      7.97 o 
  -3  -2   3     6320.57     6664.10     48.15 o 
  -2  -2   3        3.74        2.08      2.08 o 
  -1  -2   3       47.82       47.34      4.33 o 
   0  -2   3      469.76      504.99     37.58 o 
   1  -2   3      775.54      770.31     84.70 o 
   2  -2   3      165.91      121.31      4.04 o 
   3  -2   3      304.16      246.20     12.12 o 
   4  -2   3     1213.02     1119.90     29.44 o 
   5  -2   3      164.90      188.49      5.75 o 
   6  -2   3       20.24       22.69      2.69 o 
   7  -2   3       65.31       74.11      4.68 o 
   8  -2   3     1505.45     1498.08     60.79 o 
   9  -2   3      313.98      280.68      8.92 o 
  10  -2   3      957.34      916.33     16.63 o 
  11  -2   3       21.07       27.71      6.24 o 
  12  -2   3      344.56      294.10     15.93 o 
  13  -2   3      125.39      134.75     12.47 o 
  14  -2   3       59.56       56.12     10.05 o 
  15  -2   3       18.78       23.21      9.01 o 
 -13  -1   3       76.80       93.18     13.51 o 
 -12  -1   3       11.36        5.20      6.93 o 
 -11  -1   3        2.49        1.04      5.20 o 
 -10  -1   3      130.87      129.89     15.76 o 
  -9  -1   3      638.15      658.75     53.87 o 
  -8  -1   3       44.42       38.46      4.63 o 
  -7  -1   3       37.29       33.25      5.54 o 
  -6  -1   3     1704.06     1717.12     28.75 o 
  -5  -1   3        1.79        4.85      3.12 o 
  -4  -1   3     6106.59     6537.66     48.50 o 
  -3  -1   3     1566.55     1647.84     22.52 o 
  -2  -1   3      534.39      532.42     12.12 o 
  -1  -1   3      624.39      637.03     12.12 o 
   0  -1   3      199.90      266.42     43.30 o 
   1  -1   3      567.53      662.78     17.32 o 
   2  -1   3     2329.39     2408.14    191.73 o 
   3  -1   3     5217.70     5695.06    244.49 o 
   4  -1   3      545.16      444.39      7.05 o 
   5  -1   3     1302.93     1379.79     39.84 o 
   6  -1   3      521.61      504.45     13.16 o 
   7  -1   3      545.29      504.58      9.47 o 
   8  -1   3       35.34       39.45      3.90 o 
   9  -1   3      761.14      799.47     18.71 o 
  10  -1   3      119.66      122.63      9.70 o 
  11  -1   3       54.24       61.66      7.97 o 
  12  -1   3       53.53       57.50      9.01 o 
  13  -1   3      214.79      207.15     14.90 o 
  14  -1   3       52.94       51.27      9.70 o 
  15  -1   3        6.37        7.62      8.66 o 
 -13   0   3        8.90        7.27      8.31 o 
 -12   0   3        0.19        0.00      6.24 o 
 -11   0   3      133.75      125.61     10.39 o 
 -10   0   3      348.40      352.53     21.13 o 
  -9   0   3      223.40      236.52     22.86 o 
  -8   0   3      332.98      348.16     10.53 o 
  -7   0   3      142.02      120.85      6.24 o 
  -6   0   3       53.52       50.57      5.89 o 
  -5   0   3      593.38      516.83     14.20 o 
  -4   0   3     1431.03     1514.47     22.17 o 
  -3   0   3     1374.25     1546.69     20.44 o 
  -2   0   3     1056.35      871.90     14.20 o 
  -1   0   3        6.88       20.78      2.42 o 
   0   0   3       35.50       20.09      2.42 o 
   1   0   3     1564.33     1465.28     15.59 o 
   2   0   3     1274.00     1053.49     48.11 o 
   3   0   3    10305.17    11210.13    467.88 o 
   4   0   3      245.48      179.51      8.10 o 
   5   0   3       75.71       65.33      3.25 o 
   6   0   3       67.85       74.47      3.90 o 
   7   0   3     3237.88     3204.18     90.24 o 
   8   0   3      132.74      142.26      6.07 o 
   9   0   3      198.75      202.02      7.40 o 
  10   0   3       31.51       26.33      5.89 o 
  11   0   3      132.14      121.93     10.39 o 
  12   0   3       31.89       27.71      6.93 o 
  13   0   3      152.19      132.67     12.47 o 
  14   0   3      104.28      109.81     13.16 o 
  15   0   3        1.09        1.39      7.97 o 
 -13   1   3       13.13        7.27      8.31 o 
 -12   1   3        0.14        0.00      5.89 o 
 -11   1   3       64.51       57.50      9.53 o 
 -10   1   3      212.09      208.68     16.80 o 
  -9   1   3      268.71      254.05     27.89 o 
  -8   1   3       11.24       14.61      3.81 o 
  -7   1   3       14.65       14.07      3.18 o 
  -6   1   3      393.50      397.96     15.07 o 
  -5   1   3       66.18       87.78      4.77 o 
  -4   1   3      443.62      497.78     12.47 o 
  -3   1   3    10593.94    11216.52     54.04 o 
  -2   1   3      509.57      419.15      9.01 o 
  -1   1   3     2093.90     2070.80     18.36 o 
   0   1   3        3.67        1.39      1.04 o 
   1   1   3     9457.31    10173.85     45.03 o 
   2   1   3    15846.64    18098.31    384.16 o 
   3   1   3    12685.77    13313.72    557.18 o 
   4   1   3    11825.89    12684.97    343.26 o 
   5   1   3      150.48      145.35      8.62 o 
   6   1   3      327.91      279.98     10.31 o 
   7   1   3     2990.12     2895.91     79.15 o 
   8   1   3     1975.59     2037.91     89.20 o 
   9   1   3     1373.77     1173.61     25.63 o 
  10   1   3      186.00      146.53     10.39 o 
  11   1   3        9.31        4.50      4.85 o 
  12   1   3        0.08        0.00      4.85 o 
  13   1   3       82.63      100.46     11.43 o 
  14   1   3        6.56        6.58      6.93 o 
  15   1   3        0.07        3.81      8.31 o 
 -12   2   3        1.94        3.38      5.57 o 
 -11   2   3       28.04       18.70      6.41 o 
 -10   2   3       22.69       29.07      5.41 o 
  -9   2   3      555.27      575.85     45.21 o 
  -8   2   3      344.26      383.78     10.88 o 
  -7   2   3       21.67       22.87      3.67 o 
  -6   2   3        8.17       11.12      2.69 o 
  -5   2   3      533.42      553.78     14.38 o 
  -4   2   3     2405.48     2736.56     84.18 o 
  -3   2   3       45.76       47.60      3.16 o 
  -2   2   3     2091.52     2245.74     18.88 o 
  -1   2   3       15.90       16.55      1.58 o 
   0   2   3     1284.40     1269.57     12.12 o 
   1   2   3      614.02      714.28      9.35 o 
   2   2   3    14476.42    15511.88    473.48 o 
   3   2   3     1822.08     1548.07     17.67 o 
   4   2   3     1996.65     1737.45     14.70 o 
   5   2   3        3.03        2.00      1.58 o 
   6   2   3     1663.60     1761.50     87.60 o 
   7   2   3     4983.82     5412.71    171.75 o 
   8   2   3      373.13      394.90     14.55 o 
   9   2   3      592.94      587.15     18.71 o 
  10   2   3       40.96       37.76      6.58 o 
  11   2   3       59.02       56.46      7.97 o 
  12   2   3      238.23      225.16     14.55 o 
  13   2   3       65.58       72.74     10.05 o 
  14   2   3        1.71        0.00      6.58 o 
  15   2   3        0.01        1.73      7.97 o 
 -12   3   3       32.41       23.56     10.39 o 
 -11   3   3        6.86        3.46      7.62 o 
 -10   3   3      844.74      849.03     23.90 o 
  -9   3   3        0.28        0.00      3.25 o 
  -8   3   3       74.72       87.01      6.37 o 
  -7   3   3      154.41      146.30      9.53 o 
  -6   3   3      516.14      568.05     32.91 o 
  -5   3   3       63.22       55.40      4.14 o 
  -4   3   3      394.02      439.24      8.24 o 
  -3   3   3      834.83      752.01     14.20 o 
  -2   3   3       19.23       28.52      2.24 o 
  -1   3   3     3038.53     3432.53     75.00 o 
   0   3   3     1090.38     1277.95      9.22 o 
   1   3   3     4296.00     4420.13    136.48 o 
   2   3   3      670.37      591.75     18.47 o 
   3   3   3       14.57       13.21      1.13 o 
   4   3   3      969.87      821.91     10.65 o 
   5   3   3       66.16       65.83      8.31 o 
   6   3   3     1933.36     1823.83     48.84 o 
   7   3   3      442.47      430.43     17.32 o 
   8   3   3       65.36       67.10      5.26 o 
   9   3   3       31.63       27.02      5.54 o 
  10   3   3      503.77      509.56     19.05 o 
  11   3   3        3.59        0.35      4.50 o 
  12   3   3      173.47      166.97     13.16 o 
  13   3   3        8.63       14.90      6.58 o 
  14   3   3        0.05        2.77      6.58 o 
  15   3   3       11.41       15.24      9.35 o 
 -12   4   3        2.60        4.50      9.01 o 
 -11   4   3       82.55       84.18     11.78 o 
 -10   4   3      184.93      174.93     14.20 o 
  -9   4   3        4.82        1.04      5.54 o 
  -8   4   3      160.99      176.26      8.04 o 
  -7   4   3     1076.15     1104.33     21.13 o 
  -6   4   3      180.32      186.40      6.90 o 
  -5   4   3     1126.60     1204.49     16.97 o 
  -4   4   3      339.35      328.61      7.05 o 
  -3   4   3      364.07      337.30      6.14 o 
  -2   4   3     2454.86     2950.39     16.57 o 
  -1   4   3      310.28      402.87     10.74 o 
   0   4   3        5.89       14.20      3.12 o 
   1   4   3        0.98       13.04      6.58 o 
   2   4   3     1322.80     1527.06     35.30 o 
   3   4   3     1278.60     1297.56     27.83 o 
   4   4   3        2.71        2.00      1.04 o 
   5   4   3      661.35      601.85     16.80 o 
   6   4   3       63.73       50.03      4.04 o 
   7   4   3       84.18       88.03      5.14 o 
   8   4   3        7.16       16.87      3.98 o 
   9   4   3       30.62       35.33      6.24 o 
  10   4   3      877.52      911.73     25.29 o 
  11   4   3       85.61       81.40     10.05 o 
  12   4   3       63.26       57.85      9.01 o 
  13   4   3       11.61       17.67      6.93 o 
  14   4   3        0.22        0.00      6.24 o 
 -12   5   3       45.43       39.84     12.12 o 
 -11   5   3       28.53       28.06      9.70 o 
 -10   5   3        0.76        0.00      6.24 o 
  -9   5   3        3.70        2.42      6.24 o 
  -8   5   3        4.62        4.50      5.20 o 
  -7   5   3      559.51      585.42     19.74 o 
  -6   5   3      170.98      186.36     11.43 o 
  -5   5   3        1.70        2.77      2.41 o 
  -4   5   3      197.19      198.59      5.56 o 
  -3   5   3       19.45       22.50      2.13 o 
  -2   5   3      955.17     1367.60     22.17 o 
  -1   5   3     3280.65     3528.46     33.25 o 
   0   5   3    10353.42    12089.46     59.23 o 
   1   5   3      176.94      139.75      4.44 o 
   2   5   3      347.29      270.67      4.66 o 
   3   5   3      349.08      289.79      4.97 o 
   4   5   3      222.33      204.67      7.74 o 
   5   5   3      641.51      640.60     42.81 o 
   6   5   3      279.86      260.20     13.86 o 
   7   5   3        2.87        3.12      2.32 o 
   8   5   3       37.30       39.37      4.28 o 
   9   5   3      743.64      724.31     15.31 o 
  10   5   3       49.89       50.23      7.62 o 
  11   5   3        5.41        7.62      5.54 o 
  12   5   3       66.63       62.01      9.70 o 
  13   5   3        0.67        0.69      6.24 o 
  14   5   3        0.09        0.00      7.62 o 
 -12   6   3        1.69        0.00     10.39 o 
 -11   6   3       17.26       18.36      9.35 o 
 -10   6   3       78.30       74.48     11.08 o 
  -9   6   3        2.60        1.73      5.89 o 
  -8   6   3       98.56      108.77     10.74 o 
  -7   6   3      167.95      197.45     12.82 o 
  -6   6   3      433.86      454.13     17.32 o 
  -5   6   3      827.57      958.84     23.21 o 
  -4   6   3        2.43        4.50      3.81 o 
  -3   6   3       82.31       73.78      7.27 o 
  -2   6   3       45.95       33.95      5.20 o 
  -1   6   3     1836.52     1778.09     25.29 o 
   0   6   3       14.23       15.24      3.46 o 
   1   6   3      611.01      640.41      9.82 o 
   2   6   3      146.49      110.43      3.56 o 
   3   6   3      976.99      848.49     13.11 o 
   4   6   3      134.54      114.25      3.87 o 
   5   6   3       14.89        7.89      1.78 o 
   6   6   3      916.24      866.82     27.54 o 
   7   6   3       40.51       36.66     10.91 o 
   8   6   3      128.80      122.59      6.98 o 
   9   6   3        0.03        0.96      2.81 o 
  10   6   3      487.27      484.96     19.74 o 
  11   6   3      188.51      181.52     13.51 o 
  12   6   3        1.01        1.73      5.54 o 
  13   6   3        3.71        5.54      6.58 o 
  14   6   3        6.47       10.39      8.31 o 
 -12   7   3        0.50        0.00     10.05 o 
 -11   7   3      101.96      130.59     15.59 o 
 -10   7   3        0.61        0.00      7.97 o 
  -9   7   3       51.82       61.66     10.05 o 
  -8   7   3       13.38       16.97      6.93 o 
  -7   7   3     1157.90     1213.80     29.79 o 
  -6   7   3        0.75        0.69      4.50 o 
  -5   7   3       64.44       76.90      8.66 o 
  -4   7   3      465.51      531.38     17.67 o 
  -3   7   3     1490.20     1611.12     28.41 o 
  -2   7   3      791.35      748.92     18.71 o 
  -1   7   3       29.32       26.67      4.50 o 
   0   7   3     1148.81     1132.39     20.78 o 
   1   7   3      918.87      911.48     36.07 o 
   2   7   3      717.83      742.38     13.38 o 
   3   7   3      229.41      217.97      6.55 o 
   4   7   3      968.74      847.53     25.91 o 
   5   7   3      836.60      862.54     33.23 o 
   6   7   3       28.74       25.63      3.67 o 
   7   7   3       55.73       50.38      4.90 o 
   8   7   3       65.19       55.83      5.37 o 
   9   7   3      494.53      483.05     22.17 o 
  10   7   3        3.57        4.50      3.79 o 
  11   7   3       23.37       29.44      7.62 o 
  12   7   3        8.41        7.62      6.58 o 
  13   7   3       12.60       19.40      8.66 o 
 -11   8   3        6.65       10.74     11.08 o 
 -10   8   3       13.18       13.51      9.35 o 
  -9   8   3        2.50        4.85      7.97 o 
  -8   8   3      395.20      371.00     19.05 o 
  -7   8   3      151.56      152.07     12.47 o 
  -6   8   3      400.92      423.30     18.36 o 
  -5   8   3      137.49      146.87     11.08 o 
  -4   8   3     1686.78     1998.05     34.64 o 
  -3   8   3        3.72        3.12      4.16 o 
  -2   8   3     1446.54     1513.09     28.06 o 
  -1   8   3     1072.39     1106.41     23.21 o 
   0   8   3      299.21      312.44     16.97 o 
   1   8   3      437.99      422.88      9.92 o 
   2   8   3      605.36      613.78     16.75 o 
   3   8   3      535.16      489.92     17.37 o 
   4   8   3      103.73       90.39      4.32 o 
   5   8   3      324.67      305.20     19.19 o 
   6   8   3      231.74      235.75     14.72 o 
   7   8   3        8.75        5.39      3.05 o 
   8   8   3        5.82        7.05      3.40 o 
   9   8   3      367.42      353.44     21.65 o 
  10   8   3      104.64       95.90      7.71 o 
  11   8   3       53.18       61.66     10.05 o 
  12   8   3       23.39       22.52      8.66 o 
  13   8   3        1.67        8.31      8.31 o 
 -11   9   3       12.80       16.28     10.39 o 
 -10   9   3       13.39        6.93      9.01 o 
  -9   9   3       11.47       18.71      8.66 o 
  -8   9   3      128.92      145.84     13.86 o 
  -7   9   3      325.75      370.30     19.05 o 
  -6   9   3        0.88        4.16      5.54 o 
  -5   9   3      114.98      145.49     11.43 o 
  -4   9   3      277.93      289.94     14.55 o 
  -3   9   3      701.38      648.47     20.44 o 
  -2   9   3       17.15       15.24      4.85 o 
  -1   9   3     2739.47     2788.20     38.45 o 
   0   9   3       13.38        7.12      3.05 o 
   1   9   3       12.17       20.07     10.39 o 
   2   9   3      608.95      583.87     11.99 o 
   3   9   3      192.17      183.77     11.96 o 
   4   9   3      388.25      407.62     21.17 o 
   5   9   3       26.15       26.79      3.92 o 
   6   9   3        3.31        2.95      3.05 o 
   7   9   3       92.94      100.95      6.98 o 
   8   9   3      244.29      275.38     10.77 o 
   9   9   3       33.73       40.29      5.86 o 
  10   9   3       74.25       72.43      7.44 o 
  11   9   3       10.37       11.78      7.27 o 
  12   9   3       43.26       51.61     11.43 o 
 -10  10   3       60.47       59.58     12.82 o 
  -9  10   3        4.69        4.50      9.01 o 
  -8  10   3        1.30        0.00      6.93 o 
  -7  10   3      367.92      358.53     19.40 o 
  -6  10   3       23.29       25.29      7.62 o 
  -5  10   3       82.68       80.71     10.05 o 
  -4  10   3       23.49       23.90      6.58 o 
  -3  10   3      171.87      169.39     11.78 o 
  -2  10   3      395.44      319.73     14.90 o 
  -1  10   3        0.21        1.90      2.81 o 
   0  10   3      334.87      312.20     10.39 o 
   1  10   3       72.38       67.72      6.93 o 
   2  10   3     4014.55     4295.36     68.76 o 
   3  10   3       87.44       99.49      6.73 o 
   4  10   3      216.38      249.64     10.74 o 
   5  10   3       76.70       76.07      6.21 o 
   6  10   3       14.52        8.26      3.79 o 
   7  10   3        4.13        4.16      3.67 o 
   8  10   3       78.91       80.17      7.22 o 
   9  10   3      248.47      243.43     20.26 o 
  10  10   3       11.11       10.74      5.39 o 
  11  10   3       50.73       50.92     10.74 o 
  -9  11   3        7.20        4.85      9.70 o 
  -8  11   3       48.78       72.74     12.12 o 
  -7  11   3       46.61       47.11     10.39 o 
  -6  11   3       82.03       51.96      9.35 o 
  -5  11   3       96.52      107.38     11.78 o 
  -4  11   3     1288.25     1313.91     32.91 o 
  -3  11   3     1045.96      978.93     27.71 o 
  -2  11   3     2391.87     2319.92     38.28 o 
  -1  11   3     1695.77     1461.30     21.80 o 
   0  11   3      796.49      742.62     15.67 o 
   1  11   3      224.34      181.07      8.45 o 
   2  11   3       12.51       12.06      3.90 o 
   3  11   3        5.47        7.60      3.50 o 
   4  11   3      374.88      384.51     17.32 o 
   5  11   3       24.22       27.37      7.27 o 
   6  11   3        1.38        2.08      5.20 o 
   7  11   3        0.91        0.08      4.33 o 
   8  11   3      225.52      256.84     11.63 o 
   9  11   3       43.31       43.68      6.98 o 
  10  11   3        0.26        0.52      5.39 o 
  11  11   3        4.32        0.35      7.97 o 
  -8  12   3       15.47       22.52     10.39 o 
  -7  12   3        0.82        4.16      7.97 o 
  -6  12   3        0.50        0.00      7.27 o 
  -5  12   3       62.19       74.13     11.08 o 
  -4  12   3       48.21       51.61      9.35 o 
  -3  12   3      121.40      117.69      8.81 o 
  -2  12   3      140.15      113.74     11.43 o 
  -1  12   3      330.72      338.89     23.04 o 
   0  12   3        0.88        0.00      3.55 o 
   1  12   3      136.11      152.07     12.47 o 
   2  12   3      691.44      726.42     25.29 o 
   3  12   3      232.37      211.24      9.76 o 
   4  12   3       87.39       91.80     11.08 o 
   5  12   3      102.36       93.88     11.78 o 
   6  12   3        6.45        7.62      6.93 o 
   7  12   3       84.69      100.46     12.12 o 
   8  12   3        0.38        0.69      7.27 o 
   9  12   3       28.20       33.25     10.39 o 
  10  12   3        0.86        1.88      7.07 o 
  -7  13   3        6.93        9.70      9.35 o 
  -6  13   3        3.59        0.00      8.31 o 
  -5  13   3        4.15        3.12      7.62 o 
  -4  13   3        2.92       13.16      7.62 o 
  -3  13   3       13.38        5.89      6.58 o 
  -2  13   3       24.91       34.64      8.31 o 
  -1  13   3       27.84       34.60      6.11 o 
   0  13   3       94.19      102.48      8.45 o 
   1  13   3       99.94      118.60      8.81 o 
   2  13   3      434.64      474.20     16.45 o 
   3  13   3        9.95        0.35      6.58 o 
   4  13   3       37.86       50.57      9.70 o 
   5  13   3       90.58       85.91     11.78 o 
   6  13   3      125.19      132.33     14.20 o 
   7  13   3       47.24       48.15     10.74 o 
   8  13   3        5.34        6.24      9.01 o 
  -5  14   3        2.48        3.12      8.66 o 
  -4  14   3        3.39        3.12      7.97 o 
  -3  14   3        8.22        1.04      7.27 o 
  -2  14   3        0.07        2.08      7.27 o 
  -1  14   3        0.72        0.00      6.58 o 
   0  14   3        1.09        0.00      6.24 o 
   1  14   3      110.04      114.31     12.82 o 
   3  14   3       35.56       29.79     10.39 o 
   4  14   3        3.73        0.69      8.31 o 
   5  14   3      228.16      213.38     17.67 o 
   6  14   3       12.89       10.39      9.35 o 
   7  14   3        2.35        0.00      8.66 o 
  -2  15   3        2.40        2.42      7.97 o 
  -1  15   3       56.15       63.39     12.47 o 
   0  15   3       25.77       32.22     10.05 o 
   1  15   3        0.69        0.00      7.62 o 
  -2 -13   4      142.74      153.11     15.59 o 
  -1 -13   4      128.46      111.54     13.86 o 
   0 -13   4       76.05      106.69     13.51 o 
   1 -13   4       20.49       29.10      9.35 o 
   2 -13   4        5.49        4.85      7.27 o 
   3 -13   4      104.80      119.16     14.55 o 
   4 -13   4        2.57        4.85      7.62 o 
   5 -13   4       18.31       16.63      9.70 o 
  -4 -12   4       37.14       32.23      7.22 o 
  -3 -12   4      154.31      164.19     15.24 o 
  -2 -12   4        0.83        0.35      6.58 o 
  -1 -12   4      368.52      424.00     21.48 o 
   0 -12   4       34.35       31.52      8.66 o 
   1 -12   4       62.04       49.88      9.70 o 
   2 -12   4      114.19      119.51     13.51 o 
   3 -12   4      241.77      235.55     16.97 o 
   4 -12   4       21.07       23.90      8.31 o 
   5 -12   4       13.84       18.01      8.66 o 
   6 -12   4        0.26        0.00      7.97 o 
   7 -12   4        3.46        1.73      8.66 o 
  -6 -11   4       14.85       14.20      9.35 o 
  -5 -11   4        1.58        2.77      7.97 o 
  -4 -11   4       48.22       47.24      6.85 o 
  -3 -11   4      202.12      218.09     11.27 o 
  -2 -11   4      147.54      150.61      9.18 o 
  -1 -11   4        6.26        8.57      4.39 o 
   0 -11   4      128.04      125.74     12.12 o 
   1 -11   4        0.26        0.00      4.50 o 
   2 -11   4      695.12      757.93     26.33 o 
   3 -11   4        1.70        2.77      5.89 o 
   4 -11   4       19.25       28.75      7.97 o 
   5 -11   4       65.52       70.32     10.74 o 
   6 -11   4       13.11       14.90      7.97 o 
   7 -11   4        0.41        0.00      7.97 o 
   8 -11   4        2.71        0.00      7.62 o 
   9 -11   4       38.14       39.49     11.43 o 
  -7 -10   4       22.70       28.06      9.70 o 
  -6 -10   4       14.69       14.55      7.97 o 
  -5 -10   4        0.32        0.00      6.24 o 
  -4 -10   4      225.04      268.95     11.76 o 
  -3 -10   4       25.88       27.17      5.26 o 
  -2 -10   4        4.60        3.90      3.79 o 
  -1 -10   4        2.00        2.59      3.55 o 
   0 -10   4       53.36       55.61      9.70 o 
   1 -10   4       40.79       40.07      6.06 o 
   2 -10   4      199.64      202.30     14.20 o 
   3 -10   4     1709.69     1651.99     36.72 o 
   4 -10   4       17.83       25.63      7.62 o 
   5 -10   4      495.76      452.06     20.78 o 
   6 -10   4        1.61        0.00      6.58 o 
   7 -10   4       98.10       99.07     12.47 o 
   8 -10   4       62.45       58.89     11.08 o 
   9 -10   4       16.12       15.24      9.01 o 
  10 -10   4        0.50        0.00      9.01 o 
  -8  -9   4       13.83       28.06      9.35 o 
  -7  -9   4        0.27        1.73      6.58 o 
  -6  -9   4       60.98       60.62     10.05 o 
  -5  -9   4       57.17       67.89     10.39 o 
  -4  -9   4      391.74      447.20     33.95 o 
  -3  -9   4       29.78       23.79      5.02 o 
  -2  -9   4      667.64      645.06     44.86 o 
  -1  -9   4      459.81      396.99     12.24 o 
   0  -9   4       45.35       38.99      7.97 o 
   1  -9   4      362.80      326.60     24.42 o 
   2  -9   4      376.79      372.46     40.36 o 
   3  -9   4       58.35       65.63      6.00 o 
   4  -9   4        0.88        2.38      3.58 o 
   5  -9   4        2.48        2.08      5.20 o 
   6  -9   4      244.65      249.41     15.59 o 
   7  -9   4        0.02        0.00      5.89 o 
   8  -9   4      321.11      289.94     17.32 o 
   9  -9   4       61.21       59.93     11.08 o 
  10  -9   4        2.32        2.08      8.66 o 
  11  -9   4       18.20       16.63     10.39 o 
  -9  -8   4       27.22       36.37     10.74 o 
  -8  -8   4       50.43       55.42     10.39 o 
  -7  -8   4        0.88        1.04      5.89 o 
  -6  -8   4      313.99      292.02     16.97 o 
  -5  -8   4      186.43      187.75     13.51 o 
  -4  -8   4        3.19        1.04      4.50 o 
  -3  -8   4       33.75       37.37      4.90 o 
  -2  -8   4      381.17      426.59     26.33 o 
  -1  -8   4        2.65        3.46      2.94 o 
   0  -8   4      796.00      740.73     72.92 o 
   1  -8   4       47.53       38.26      8.49 o 
   2  -8   4      827.62      795.93     55.08 o 
   3  -8   4       13.11       13.68      3.67 o 
   4  -8   4       75.99       78.17      6.11 o 
   5  -8   4       86.86       91.82      6.46 o 
   6  -8   4      242.05      235.02     10.05 o 
   7  -8   4        8.88       14.20      6.24 o 
   8  -8   4       32.90       37.76      7.97 o 
   9  -8   4        3.10        0.69      5.89 o 
  10  -8   4       16.03       21.82      8.66 o 
  11  -8   4       90.07       89.37     13.16 o 
  12  -8   4       12.34       11.08     10.74 o 
 -10  -7   4        6.54        7.62      7.97 o 
  -9  -7   4       40.29       38.80      9.35 o 
  -8  -7   4        5.96        4.50      6.24 o 
  -7  -7   4        8.68       15.93      6.58 o 
  -6  -7   4        8.49       11.43      5.89 o 
  -5  -7   4      344.34      331.85     16.28 o 
  -4  -7   4      607.96      575.38     20.09 o 
  -3  -7   4      100.03       81.04     14.20 o 
  -2  -7   4       26.53       24.35      3.90 o 
  -1  -7   4        1.17        0.69      2.20 o 
   0  -7   4      664.59      596.92     23.90 o 
   1  -7   4     1144.45     1131.96     99.24 o 
   2  -7   4        7.86        5.21      3.64 o 
   3  -7   4      342.30      335.66     14.55 o 
   4  -7   4      164.69      156.97      7.20 o 
   5  -7   4      358.43      341.45     14.55 o 
   6  -7   4        4.60        4.50      3.18 o 
   7  -7   4       23.04       26.33      5.89 o 
   8  -7   4      102.93       79.05     10.05 o 
   9  -7   4       31.24       47.11      8.31 o 
  10  -7   4        0.17        0.00      6.58 o 
  11  -7   4      107.99      126.78     14.55 o 
  12  -7   4        8.98       13.51     10.39 o 
 -10  -6   4       13.46       19.05      8.66 o 
  -9  -6   4      171.59      153.11     14.20 o 
  -8  -6   4        6.25        3.12      5.54 o 
  -7  -6   4       68.97       88.33     10.39 o 
  -6  -6   4      250.71      244.56     14.55 o 
  -5  -6   4       91.24       84.52      9.35 o 
  -3  -6   4      486.49      485.41     12.00 o 
  -2  -6   4       14.04       11.45      3.81 o 
  -1  -6   4      586.38      574.47     85.56 o 
   0  -6   4      313.08      350.91     13.34 o 
   1  -6   4        0.81        0.69      2.20 o 
   2  -6   4      807.27      728.40     18.88 o 
   3  -6   4       26.61       19.61      3.18 o 
   4  -6   4      791.87      802.06     19.74 o 
   5  -6   4       69.69       63.53      5.26 o 
   6  -6   4      611.28      545.63     12.11 o 
   7  -6   4      194.32      190.28      8.32 o 
   8  -6   4        3.13        4.71      3.30 o 
   9  -6   4        8.88        6.85      3.65 o 
  10  -6   4        2.63        1.33      3.65 o 
  11  -6   4       35.99       27.71      8.31 o 
 -11  -5   4      257.71      294.10     19.74 o 
 -10  -5   4        3.08        0.00      6.24 o 
  -9  -5   4       36.81       29.10      7.62 o 
  -8  -5   4      184.51      200.22     14.20 o 
  -7  -5   4      221.28      203.68     13.51 o 
  -6  -5   4      533.03      592.70     20.78 o 
  -5  -5   4      112.81      119.51      9.70 o 
  -4  -5   4       30.28       23.56      5.20 o 
  -3  -5   4       19.81       16.97      4.50 o 
  -2  -5   4      242.88      362.78     30.66 o 
  -1  -5   4      951.02      948.17     89.89 o 
   0  -5   4        1.37        3.46      2.20 o 
   1  -5   4      787.31      842.80     75.69 o 
   2  -5   4      855.82      960.32     41.74 o 
   3  -5   4      327.73      354.19     30.48 o 
   4  -5   4     1306.46     1416.95     17.24 o 
   5  -5   4     2880.26     3088.96     75.69 o 
   6  -5   4        5.32        5.20      2.69 o 
   7  -5   4        5.44        7.10      2.94 o 
   8  -5   4      467.42      461.71     13.16 o 
   9  -5   4       11.58       12.87      3.74 o 
  10  -5   4       23.40       18.30      4.49 o 
  11  -5   4      144.48      139.33      8.63 o 
  12  -5   4        3.02        3.12      5.54 o 
 -11  -4   4       62.85       60.62     11.08 o 
 -10  -4   4       85.02       95.26     11.78 o 
  -9  -4   4      155.76      170.43     13.51 o 
  -8  -4   4      579.35      601.36     22.17 o 
  -7  -4   4      107.17      112.93     10.39 o 
  -6  -4   4      686.04      752.39     22.17 o 
  -5  -4   4      905.21      926.97     23.56 o 
  -4  -4   4       67.74       69.63      6.93 o 
  -3  -4   4       18.87       17.32      4.16 o 
  -2  -4   4       97.88       99.42      7.62 o 
  -1  -4   4      389.30      315.53     31.18 o 
   0  -4   4        9.33       10.96      5.54 o 
   1  -4   4       77.39      114.93      6.75 o 
   2  -4   4      209.98      215.34      7.79 o 
   3  -4   4      356.75      449.48     28.75 o 
   4  -4   4      726.41      719.66     23.38 o 
   5  -4   4     2025.83     2195.90     71.19 o 
   6  -4   4      435.65      427.26      9.92 o 
   7  -4   4      288.73      294.20     11.08 o 
   8  -4   4      231.54      221.77      9.87 o 
   9  -4   4      446.18      448.24     34.81 o 
  10  -4   4       40.18       35.28      4.77 o 
  11  -4   4      153.45      150.69     11.78 o 
  12  -4   4       19.85       15.24      6.24 o 
  13  -4   4        7.85        6.58      6.24 o 
  14  -4   4        0.10        0.35      7.62 o 
 -12  -3   4       93.80      105.31     14.20 o 
 -11  -3   4       70.05       80.37     11.43 o 
 -10  -3   4       23.97       25.29      7.27 o 
  -9  -3   4      234.70      215.81     14.20 o 
  -8  -3   4      243.24      252.53     14.20 o 
  -7  -3   4      276.55      268.81     14.20 o 
  -6  -3   4        0.01        0.00      3.12 o 
  -5  -3   4      895.63      860.81     21.82 o 
  -4  -3   4        0.03        3.12      3.12 o 
  -3  -3   4       28.79       29.10      4.85 o 
  -2  -3   4     1272.72     1249.47     22.17 o 
  -1  -3   4     3569.10     4048.95    415.86 o 
   0  -3   4      607.10      622.17     77.94 o 
   1  -3   4       80.08       83.75      6.75 o 
   2  -3   4      105.60       95.09     10.57 o 
   3  -3   4      226.67      282.63     15.59 o 
   4  -3   4     5995.35     6688.16    243.69 o 
   5  -3   4       36.47       33.15      3.18 o 
   6  -3   4     1578.75     1755.31     83.48 o 
   7  -3   4       90.07       69.99      4.90 o 
   8  -3   4     1126.13     1113.29     16.14 o 
   9  -3   4       63.56       63.94      5.26 o 
  10  -3   4       17.06       19.08      4.16 o 
  11  -3   4      129.83      115.35     10.05 o 
  12  -3   4       45.47       37.76      7.62 o 
  13  -3   4       21.30       18.01      6.93 o 
  14  -3   4        6.71        4.50      6.93 o 
 -12  -2   4        2.04        4.85      7.62 o 
 -11  -2   4      159.24      156.23     13.86 o 
 -10  -2   4       30.09       30.95      5.57 o 
  -9  -2   4       77.74       78.98      9.35 o 
  -8  -2   4       86.49       81.06      9.01 o 
  -7  -2   4      324.43      301.37     14.20 o 
  -6  -2   4      764.32      835.52     21.82 o 
  -5  -2   4        2.67        2.08      3.12 o 
  -4  -2   4        4.63        2.42      2.77 o 
  -3  -2   4       17.10       15.59      3.81 o 
  -2  -2   4     8381.86     8329.26     54.73 o 
  -1  -2   4      280.77      273.31      9.70 o 
   0  -2   4      307.92      361.13     15.93 o 
   1  -2   4     3035.28     2968.01    182.55 o 
   2  -2   4      956.11     1067.06     71.36 o 
   3  -2   4     1161.81     1317.01     65.64 o 
   4  -2   4     1145.00     1265.95     47.28 o 
   5  -2   4     5752.87     6386.79    146.36 o 
   6  -2   4      204.55      208.01     10.05 o 
   7  -2   4     1451.38     1564.24     42.95 o 
   8  -2   4       25.71       25.55      3.55 o 
   9  -2   4      858.86      877.56     18.71 o 
  10  -2   4      403.48      357.49     15.59 o 
  11  -2   4       15.73       16.97      5.89 o 
  12  -2   4        0.79        0.35      4.50 o 
  13  -2   4        0.11        0.00      5.20 o 
  14  -2   4       53.43       44.69      9.70 o 
  15  -2   4        4.20        3.81      7.97 o 
 -12  -1   4      133.95      131.29     13.86 o 
 -11  -1   4        5.03        3.52      5.03 o 
 -10  -1   4        4.84        4.53      4.49 o 
  -9  -1   4        6.97        8.31      3.99 o 
  -8  -1   4      846.78      836.91     23.90 o 
  -7  -1   4      198.52      197.80     11.43 o 
  -6  -1   4       37.71       45.38      6.24 o 
  -5  -1   4     2161.10     2451.15     33.60 o 
  -4  -1   4      744.73      686.22     16.97 o 
  -3  -1   4      428.43      391.78     12.12 o 
  -2  -1   4     1045.78     1100.18     18.71 o 
  -1  -1   4      175.26      197.10      7.97 o 
   0  -1   4      288.56      333.24      9.35 o 
   1  -1   4      273.11      401.13     26.85 o 
   2  -1   4     1150.22      982.21     41.36 o 
   3  -1   4     4005.49     4251.95    114.44 o 
   4  -1   4     3788.65     4224.46    147.85 o 
   5  -1   4     1002.43      975.88     11.60 o 
   6  -1   4        2.68        1.56      1.71 o 
   7  -1   4      223.51      241.56      7.05 o 
   8  -1   4     2436.30     2586.67     36.72 o 
   9  -1   4      100.74       96.67      6.07 o 
  10  -1   4      680.75      646.04     20.09 o 
  11  -1   4        9.34       10.39      5.20 o 
  12  -1   4       95.89       96.99     10.74 o 
  13  -1   4        9.68        7.27      6.58 o 
  14  -1   4       16.98       15.93      7.97 o 
  15  -1   4        9.02       12.82      8.31 o 
 -12   0   4        0.33        0.00      7.27 o 
 -11   0   4       40.24       43.98      6.81 o 
 -10   0   4       15.28       18.01      6.58 o 
  -9   0   4      351.35      397.01     26.33 o 
  -8   0   4      937.88      895.07     29.96 o 
  -7   0   4        1.42        1.17      2.66 o 
  -6   0   4       14.62        6.93      3.81 o 
  -5   0   4      308.13      297.56     11.78 o 
  -4   0   4        0.02        0.69      2.42 o 
  -3   0   4     1639.15     1680.40     23.21 o 
  -2   0   4     4926.70     5200.89     38.45 o 
  -1   0   4      782.51      811.28     14.20 o 
   1   0   4      988.42      950.53     14.55 o 
   2   0   4    10064.60    10886.66    583.76 o 
   3   0   4        1.12        2.16      0.92 o 
   4   0   4      306.17      399.51     12.22 o 
   5   0   4       14.45       20.38      1.78 o 
   6   0   4      904.82      913.16     10.77 o 
   7   0   4     1087.96     1080.60     31.52 o 
   8   0   4     1203.34     1259.70     14.79 o 
   9   0   4      518.03      429.54     15.93 o 
  10   0   4        6.45       11.43      4.85 o 
  11   0   4      177.20      163.85     11.78 o 
  12   0   4      210.34      201.61     13.86 o 
  13   0   4      209.08      181.52     14.20 o 
  14   0   4       17.76       20.09      7.97 o 
  15   0   4       13.81       13.86      8.31 o 
 -12   1   4       30.10       34.64      9.35 o 
 -11   1   4       27.23       25.60      6.07 o 
 -10   1   4        0.33        0.22      3.99 o 
  -9   1   4      320.45      343.05     26.33 o 
  -8   1   4      112.59      121.63      9.87 o 
  -7   1   4       43.99       44.84      4.77 o 
  -6   1   4      331.70      315.78      9.18 o 
  -5   1   4      247.58      237.29     10.39 o 
  -4   1   4      910.44      987.25     18.36 o 
  -3   1   4      514.29      538.66     12.82 o 
  -2   1   4     3395.78     3192.45     28.06 o 
  -1   1   4      127.10      130.25      5.54 o 
   0   1   4     1968.02     2138.34     20.44 o 
   1   1   4     2898.07     2466.04     21.82 o 
   2   1   4      677.05      825.51     15.41 o 
   3   1   4     6325.66     6483.15     33.08 o 
   4   1   4      246.80      312.82     10.37 o 
   5   1   4        5.69       14.01      1.51 o 
   6   1   4      583.01      620.58     35.96 o 
   7   1   4      283.37      275.91     17.02 o 
   8   1   4     1453.65     1484.22     15.05 o 
   9   1   4      166.90      145.14     10.05 o 
  10   1   4        2.46        3.12      4.16 o 
  11   1   4     1473.41     1276.15     30.14 o 
  12   1   4       37.35       27.71      6.93 o 
  13   1   4      149.28      116.39     12.12 o 
  14   1   4       52.30       76.90     11.08 o 
  15   1   4       13.64       18.36      9.35 o 
 -12   2   4       49.68       73.44     13.16 o 
 -11   2   4      175.28      197.93     15.59 o 
 -10   2   4      151.87      188.54      9.96 o 
  -9   2   4        0.07        0.41      3.74 o 
  -8   2   4      342.39      352.25     42.09 o 
  -7   2   4       74.50       73.02      5.75 o 
  -6   2   4        1.11        3.61      2.56 o 
  -5   2   4      127.11      122.63      5.62 o 
  -4   2   4     1257.76     1278.15     32.22 o 
  -3   2   4     2179.06     2206.54     61.49 o 
  -2   2   4        7.00       13.51      2.77 o 
  -1   2   4      261.96      285.78      7.27 o 
   0   2   4      160.49      213.38      6.24 o 
   1   2   4     8945.89     9908.85     45.38 o 
   2   2   4      875.97      567.09     24.59 o 
   3   2   4      822.58      922.61     11.43 o 
   4   2   4       80.15       60.52      3.30 o 
   5   2   4     1553.11     1559.92     81.06 o 
   6   2   4     1373.99     1381.72     30.83 o 
   7   2   4     3768.57     3775.75     59.27 o 
   8   2   4     4628.27     4715.61    310.55 o 
   9   2   4       27.54       36.03      6.24 o 
  10   2   4      108.38       88.33      9.01 o 
  11   2   4      166.85      147.91     11.78 o 
  12   2   4       19.89       31.18      7.62 o 
  13   2   4      322.23      308.99     17.67 o 
  14   2   4        2.97       10.74      6.93 o 
  15   2   4        2.41        3.12      7.27 o 
 -12   3   4        0.45        0.00      8.66 o 
 -11   3   4       36.59       36.37     10.39 o 
 -10   3   4       40.68       45.03      9.70 o 
  -9   3   4      956.50     1001.84     65.82 o 
  -8   3   4       22.28       27.71      6.24 o 
  -7   3   4       12.04       15.38      3.55 o 
  -6   3   4      400.35      411.46     10.06 o 
  -5   3   4     2655.59     2925.96     35.33 o 
  -4   3   4     1079.90     1221.78     17.67 o 
  -3   3   4       82.24       85.34      4.16 o 
  -2   3   4      158.78      193.33      4.99 o 
  -1   3   4      107.58      105.40      4.85 o 
   0   3   4      855.85      893.60     30.83 o 
   1   3   4       60.20       56.90      2.66 o 
   2   3   4      526.61      389.95     17.01 o 
   3   3   4     2614.93     2447.25    113.22 o 
   4   3   4      131.03       89.00      4.85 o 
   5   3   4       75.94       85.76      4.41 o 
   6   3   4        3.26        3.81      1.96 o 
   7   3   4     2716.55     2886.32     87.99 o 
   8   3   4       99.24      111.18      6.24 o 
   9   3   4       39.43       35.68      6.24 o 
  10   3   4       26.58       14.55      5.20 o 
  11   3   4      463.77      448.94     18.71 o 
  12   3   4        4.86        7.62      5.89 o 
  13   3   4      142.06      140.29     13.16 o 
  14   3   4        5.55       11.43      7.27 o 
  15   3   4        0.02        0.00      7.62 o 
 -12   4   4       12.24       14.90     11.08 o 
 -11   4   4       63.05       90.41     13.16 o 
 -10   4   4       19.09        9.70      7.62 o 
  -9   4   4      170.01      180.82     13.51 o 
  -8   4   4       38.81       39.84      7.97 o 
  -7   4   4       72.15       63.69      5.62 o 
  -6   4   4     1725.69     1980.69     20.81 o 
  -5   4   4      137.77      115.15      5.66 o 
  -4   4   4     1172.29     1432.93     52.65 o 
  -3   4   4      927.74      983.65     11.15 o 
  -2   4   4        6.11        2.74      1.47 o 
  -1   4   4      194.79      229.03      7.79 o 
   0   4   4      556.78      600.97     27.19 o 
   1   4   4     8964.37     9316.44    146.53 o 
   2   4   4     2135.19     2484.29     96.81 o 
   3   4   4     1112.02     1224.75     38.59 o 
   4   4   4     1590.14     1500.14     13.91 o 
   5   4   4      101.64       94.07      4.65 o 
   6   4   4      454.31      443.47     19.74 o 
   7   4   4      216.16      193.13      7.22 o 
   8   4   4      235.40      249.37      8.69 o 
   9   4   4      321.16      349.72     10.53 o 
  10   4   4       76.47       80.71      9.01 o 
  11   4   4        1.01        0.00      3.81 o 
  12   4   4      113.40      127.82     12.12 o 
  13   4   4       52.97       46.07      9.01 o 
  14   4   4       48.71       61.66     11.08 o 
  15   4   4       30.77       30.14     10.05 o 
 -12   5   4       22.28       24.25     11.78 o 
 -11   5   4        1.09        0.00      8.66 o 
 -10   5   4      128.56      123.67     13.16 o 
  -9   5   4       75.98       93.18     11.43 o 
  -8   5   4        3.69        1.04      5.20 o 
  -7   5   4       86.37       90.41      9.35 o 
  -6   5   4      321.48      304.14     14.20 o 
  -5   5   4      665.01      769.01     20.78 o 
  -4   5   4       32.74       33.13      3.14 o 
  -3   5   4     6119.00     7692.27    103.92 o 
  -2   5   4       55.27       52.65      5.89 o 
  -1   5   4     1156.14     1314.25     21.13 o 
   0   5   4      961.26     1210.68     19.05 o 
   1   5   4      423.72      365.20     21.48 o 
   2   5   4        1.01        1.52      1.12 o 
   3   5   4     1575.24     1559.88     47.77 o 
   4   5   4      276.61      209.86      4.97 o 
   5   5   4       95.69       76.73      2.92 o 
   6   5   4      957.59      912.27     23.73 o 
   7   5   4      171.94      157.96      6.73 o 
   8   5   4        0.35        0.00      2.20 o 
   9   5   4        1.51        0.00      2.24 o 
  10   5   4        0.57        0.00      2.69 o 
  11   5   4       43.88       43.99      7.97 o 
  12   5   4       43.65       29.10      7.97 o 
  13   5   4       42.23       54.73      9.70 o 
  14   5   4       18.26       16.63      8.66 o 
 -12   6   4       18.34       23.90     12.47 o 
 -11   6   4       63.33       71.01     12.47 o 
 -10   6   4       57.44       54.73     11.43 o 
  -9   6   4      177.62      163.85     13.86 o 
  -8   6   4       57.21       60.27      9.35 o 
  -7   6   4        1.00        0.35      5.20 o 
  -6   6   4        9.45        6.93      4.85 o 
  -5   6   4      481.81      505.75     17.67 o 
  -4   6   4       44.75       37.76      6.24 o 
  -3   6   4       89.67      102.88      8.31 o 
  -2   6   4      699.60      850.77     19.40 o 
  -1   6   4       44.98       42.95      5.20 o 
   0   6   4      999.90      950.53     18.01 o 
   1   6   4       33.84       27.61      2.14 o 
   2   6   4      374.76      375.39      5.87 o 
   3   6   4      807.20      758.45     11.23 o 
   4   6   4     1495.55     1587.33     23.70 o 
   5   6   4      151.97      142.90      4.45 o 
   6   6   4       34.46       35.22      3.79 o 
   7   6   4      299.00      236.48     13.34 o 
   8   6   4       52.11       64.85      5.72 o 
   9   6   4        8.55        5.86      3.16 o 
  10   6   4       37.87       32.39      4.88 o 
  11   6   4       74.38       66.51      9.35 o 
  12   6   4       48.21       54.73      9.35 o 
  13   6   4        0.06        0.00      6.24 o 
  14   6   4        1.70        1.04      6.93 o 
 -11   7   4       19.65       26.33     11.78 o 
 -10   7   4      229.76      231.05     17.67 o 
  -9   7   4        8.06        8.66      7.62 o 
  -8   7   4       22.63       23.56      7.97 o 
  -7   7   4        0.33        0.00      5.20 o 
  -6   7   4      549.17      600.32     21.13 o 
  -5   7   4       53.91       46.76      7.27 o 
  -4   7   4       51.95       58.89      7.27 o 
  -3   7   4       39.45       33.95      5.89 o 
  -2   7   4      449.06      439.24     14.90 o 
  -1   7   4       57.59       71.01      7.27 o 
   0   7   4        3.19        0.00      2.77 o 
   1   7   4      635.52      607.26     11.13 o 
   2   7   4       18.55       11.90      2.72 o 
   3   7   4      576.65      593.21     21.27 o 
   4   7   4       54.55       53.52      3.37 o 
   5   7   4      319.90      290.04      8.52 o 
   6   7   4      805.51      742.12     13.80 o 
   7   7   4      231.63      232.82      8.56 o 
   8   7   4        8.25        4.65      2.81 o 
   9   7   4       86.32       90.36      6.86 o 
  10   7   4      194.14      216.61     12.47 o 
  11   7   4       14.88       10.22      4.41 o 
  12   7   4        2.17        3.12      6.24 o 
  13   7   4        0.02        2.42      6.93 o 
  14   7   4       18.02       21.82      9.70 o 
 -11   8   4       40.49       42.61     13.51 o 
 -10   8   4       15.19       23.56     10.74 o 
  -9   8   4       16.20       12.47      8.31 o 
  -8   8   4       12.06       11.43      7.62 o 
  -7   8   4      471.35      526.19     21.48 o 
  -6   8   4      124.31      126.78     11.78 o 
  -5   8   4        0.56        0.00      4.50 o 
  -4   8   4       36.91       29.10      5.89 o 
  -3   8   4      198.83      186.36     11.08 o 
  -2   8   4       66.15       74.48      8.31 o 
  -1   8   4      158.28      146.87     10.05 o 
   0   8   4      530.77      498.47     15.24 o 
   1   8   4      382.28      329.16      9.05 o 
   2   8   4      176.11      154.71      4.88 o 
   3   8   4      173.38      178.89      7.31 o 
   4   8   4      751.08      686.51     26.11 o 
   5   8   4        9.53        4.83      2.56 o 
   6   8   4      191.85      207.07     12.47 o 
   7   8   4       85.61       77.63     10.91 o 
   8   8   4      316.50      335.25     11.14 o 
   9   8   4      148.45      119.14      7.96 o 
  10   8   4      132.55      149.67      9.18 o 
  11   8   4       64.78       61.84      7.10 o 
  12   8   4       80.58       84.52     11.78 o 
  13   8   4       12.72       15.93      8.66 o 
 -10   9   4       51.82       50.23     12.12 o 
  -9   9   4      103.72      106.00     13.86 o 
  -8   9   4        1.78        0.00      6.24 o 
  -7   9   4      120.91      111.54     13.16 o 
  -6   9   4       79.18       87.29     10.74 o 
  -5   9   4        0.12        0.00      4.50 o 
  -4   9   4        2.47        5.20      4.50 o 
  -3   9   4       36.16       32.56      6.24 o 
  -2   9   4       57.74       62.01      7.62 o 
  -1   9   4      323.59      285.09     13.51 o 
   0   9   4      336.24      423.24     16.63 o 
   1   9   4      246.16      224.09      8.07 o 
   2   9   4       20.89       20.81      3.40 o 
   3   9   4      419.35      382.22     28.75 o 
   4   9   4       72.75       57.72      3.97 o 
   5   9   4      240.58      215.00      8.28 o 
   6   9   4      107.81      102.74      6.46 o 
   7   9   4      166.44      154.35      7.94 o 
   8   9   4      107.73      110.21      7.34 o 
   9   9   4      342.44      338.44     16.45 o 
  10   9   4       41.76       47.93      6.37 o 
  11   9   4        3.58        4.20      5.02 o 
  12   9   4        0.29        2.08      7.27 o 
  -9  10   4       92.32       97.69     13.86 o 
  -8  10   4       64.63       58.20     11.78 o 
  -7  10   4       66.21       70.32     11.08 o 
  -6  10   4      396.21      399.06     19.40 o 
  -5  10   4      170.40      156.92     12.82 o 
  -4  10   4      102.04      115.35     10.74 o 
  -3  10   4      545.45      487.74     19.05 o 
  -2  10   4      111.24      117.08     10.39 o 
  -1  10   4       26.04       33.63      5.02 o 
   0  10   4        1.18        2.60      2.69 o 
   1  10   4       33.91       19.06      3.92 o 
   2  10   4       41.52       34.00      4.41 o 
   3  10   4      909.05      856.55     16.45 o 
   4  10   4       24.06       19.40      5.89 o 
   5  10   4      177.09      202.65     13.16 o 
   6  10   4      194.15      207.24     20.61 o 
   7  10   4        5.51        6.74      3.79 o 
   8  10   4      188.99      214.35     10.15 o 
   9  10   4        0.01        0.00      3.92 o 
  10  10   4      192.96      206.06     14.72 o 
  11  10   4       21.08       22.80      6.41 o 
  12  10   4        4.51        3.12      8.66 o 
  -9  11   4       38.55       33.95     11.43 o 
  -8  11   4        0.59        3.81      8.66 o 
  -7  11   4      198.51      180.48     15.59 o 
  -6  11   4        9.89        8.66      6.93 o 
  -5  11   4       91.38       76.21     10.39 o 
  -4  11   4      112.81       87.29     10.74 o 
  -3  11   4     2514.09     2508.30     43.65 o 
  -2  11   4      164.67      137.87     11.78 o 
  -1  11   4       10.35        8.66      3.67 o 
   0  11   4       44.85       27.61      4.53 o 
   1  11   4     1141.95     1129.49     18.86 o 
   2  11   4      260.83      253.54      9.65 o 
   3  11   4      806.11      822.98     17.32 o 
   4  11   4        0.79        0.00      4.50 o 
   5  11   4        2.01        2.08      5.20 o 
   6  11   4       82.61       93.18     11.08 o 
   7  11   4      113.18      134.06     12.47 o 
   8  11   4      101.39       96.28      8.49 o 
   9  11   4      123.40      133.35      9.67 o 
  10  11   4       12.84       15.40      6.00 o 
  11  11   4        0.07        0.00      5.63 o 
  -8  12   4       25.15       30.48     11.08 o 
  -7  12   4        6.47        2.77      8.31 o 
  -6  12   4       13.11       22.52      8.66 o 
  -5  12   4        9.48        6.93      6.93 o 
  -4  12   4      251.97      259.46     16.63 o 
  -3  12   4       38.24       41.22      8.66 o 
  -2  12   4       89.93       78.76      7.09 o 
  -1  12   4      130.93      150.52      8.82 o 
   0  12   4      193.95      166.43      8.94 o 
   1  12   4        0.15        0.00      3.43 o 
   2  12   4      313.20      325.24     11.48 o 
   3  12   4      521.56      496.05     20.44 o 
   4  12   4      157.16      137.18     12.47 o 
   5  12   4       44.06       43.30      8.66 o 
   6  12   4        4.93        6.24      6.58 o 
   7  12   4        0.50        3.12      6.58 o 
   8  12   4      127.59      129.90     13.86 o 
   9  12   4       24.88       30.83      9.70 o 
  10  12   4        6.10       10.74      9.35 o 
  -6  13   4       40.47       48.50     11.43 o 
  -5  13   4        4.27        4.85      7.62 o 
  -4  13   4       65.34       71.36     11.08 o 
  -3  13   4      103.79       82.90      8.20 o 
  -2  13   4        2.38        0.00      4.41 o 
  -1  13   4      178.74      143.53      9.30 o 
   0  13   4       29.94       36.88      5.75 o 
   1  13   4      322.92      311.06     11.86 o 
   2  13   4      171.70      177.38      9.90 o 
   3  13   4      262.69      289.94     17.32 o 
   4  13   4       14.84       13.86      7.62 o 
   5  13   4        3.28        0.69      6.58 o 
   6  13   4       65.96       89.03     12.47 o 
   7  13   4       49.04       67.89     11.43 o 
   8  13   4       32.28       43.65     11.08 o 
   9  13   4        7.61       10.74      9.70 o 
  -5  14   4        1.55        0.35      8.31 o 
  -4  14   4       99.75       82.10     13.16 o 
  -3  14   4      326.03      330.47     21.13 o 
  -2  14   4      128.56       95.26     12.82 o 
  -1  14   4       90.70       84.52     11.78 o 
   0  14   4      155.17      141.99     10.28 o 
   1  14   4       47.17       51.36      7.09 o 
   2  14   4      199.96      214.42     16.63 o 
   3  14   4        9.95       12.82      7.97 o 
   4  14   4        4.78        2.77      7.27 o 
   5  14   4        5.29        8.31      8.31 o 
   6  14   4       42.12       63.39     12.12 o 
   7  14   4       37.08       47.11     11.78 o 
  -2  15   4       16.51       12.47      9.70 o 
  -1  15   4       40.23       36.72     10.74 o 
   4  15   4        0.42        2.42     10.39 o 
   1 -13   5       27.51       27.37     10.05 o 
   2 -13   5        0.12        2.42      7.62 o 
   3 -13   5       19.29       24.25      9.35 o 
  -3 -12   5       58.90       60.69      9.05 o 
  -2 -12   5       24.10       25.29      9.70 o 
  -1 -12   5        1.41        3.12      7.62 o 
   0 -12   5       99.87       84.18     12.12 o 
   1 -12   5        0.99        0.00      5.89 o 
   2 -12   5       10.77        4.50      7.27 o 
   3 -12   5        7.82        3.81      7.27 o 
   4 -12   5       63.20       68.24     11.43 o 
   5 -12   5        0.49        0.00      7.97 o 
   6 -12   5        8.58        3.46      9.01 o 
   7 -12   5       26.35       28.75     10.74 o 
  -5 -11   5       23.01       28.41     10.39 o 
  -4 -11   5        6.44        5.89      8.66 o 
  -3 -11   5       37.72       44.29      7.09 o 
  -2 -11   5      280.07      319.13     13.33 o 
  -1 -11   5       22.46       23.72      5.86 o 
   0 -11   5        0.20        0.00      4.04 o 
   1 -11   5       79.14       65.47     10.05 o 
   2 -11   5        0.01        0.00      5.54 o 
   3 -11   5      279.97      249.41     16.97 o 
   4 -11   5       14.74       10.74      7.97 o 
   5 -11   5        6.82        5.54      7.97 o 
   6 -11   5       35.29       38.80     10.39 o 
   7 -11   5       97.33      101.15     14.20 o 
   8 -11   5       13.65       16.28     10.39 o 
   9 -11   5       10.06       12.47     10.74 o 
  -6 -10   5        1.39        1.04      8.31 o 
  -5 -10   5       25.67       20.78      9.01 o 
  -4 -10   5       30.88       37.07      9.70 o 
  -3 -10   5      691.89      788.23     43.30 o 
  -2 -10   5        2.78        8.79      4.63 o 
  -1 -10   5       11.92       17.19      5.72 o 
   0 -10   5       78.96       78.97      6.98 o 
   1 -10   5      103.17      100.38      7.84 o 
   2 -10   5      368.18      335.02     24.25 o 
   3 -10   5        9.96       14.55      6.93 o 
   4 -10   5      855.66      831.02     27.37 o 
   5 -10   5       10.95       11.08      7.62 o 
   6 -10   5       66.68       68.93     10.74 o 
   7 -10   5        1.17        3.46      7.27 o 
   8 -10   5       16.30       17.32      9.01 o 
   9 -10   5       66.00       61.31     12.47 o 
  10 -10   5        0.27        7.27     10.39 o 
  -7  -9   5        0.66        3.12      7.97 o 
  -6  -9   5      112.21      117.08     13.86 o 
  -5  -9   5       19.74       21.82      7.97 o 
  -4  -9   5      507.87      539.70     22.17 o 
  -3  -9   5        6.11        9.52      4.39 o 
  -2  -9   5      747.38      814.93     19.57 o 
  -1  -9   5      492.46      455.35     39.84 o 
   0  -9   5      376.32      404.05     25.11 o 
   1  -9   5       98.17       95.97      6.98 o 
   2  -9   5        4.14        9.35      5.89 o 
   3  -9   5       15.83       29.92      5.26 o 
   4  -9   5       52.34       46.64      7.27 o 
   5  -9   5       51.71       41.57      8.31 o 
   6  -9   5        0.09        0.69      6.24 o 
   7  -9   5      463.47      452.75     20.78 o 
   8  -9   5        0.07        1.04      7.27 o 
   9  -9   5      174.98      182.90     15.59 o 
  10  -9   5       23.00       22.86     10.05 o 
  11  -9   5        1.22        1.73      9.01 o 
  -8  -8   5       12.74       20.09      8.66 o 
  -7  -8   5      210.55      224.12     16.63 o 
  -6  -8   5       56.81       48.50      9.35 o 
  -5  -8   5      123.32      108.08     11.78 o 
  -4  -8   5      280.78      268.12     15.59 o 
  -3  -8   5      855.98      829.18     51.79 o 
  -2  -8   5       15.41       11.69      3.79 o 
  -1  -8   5      206.72      180.80     16.80 o 
   0  -8   5       20.27       20.45      4.04 o 
   1  -8   5      730.54      687.55     65.99 o 
   2  -8   5       76.38       66.18      8.31 o 
   3  -8   5      370.19      337.85     13.16 o 
   4  -8   5        0.75        4.85      4.85 o 
   5  -8   5       61.19       51.70      5.32 o 
   6  -8   5        2.91        4.81      3.50 o 
   7  -8   5      203.77      209.73     14.55 o 
   8  -8   5       16.58       15.93      6.93 o 
   9  -8   5       15.83       18.71      8.31 o 
  10  -8   5       36.79       22.52      9.01 o 
  11  -8   5       13.61       17.32      9.01 o 
  12  -8   5      145.03      149.65     18.71 o 
  -9  -7   5        3.30        3.12      7.27 o 
  -8  -7   5       24.29       33.25      9.01 o 
  -7  -7   5       52.75       62.70     10.05 o 
  -6  -7   5       16.77       16.63      6.58 o 
  -5  -7   5       92.26       90.06     10.39 o 
  -4  -7   5      372.66      374.46     17.32 o 
  -3  -7   5      531.47      528.96     19.74 o 
  -2  -7   5        4.62        9.67      3.30 o 
  -1  -7   5       49.00       44.14      4.77 o 
   0  -7   5      333.72      346.02     10.65 o 
   1  -7   5      651.18      659.92     16.28 o 
   2  -7   5     2183.74     2153.79    119.68 o 
   3  -7   5        6.05        3.46      3.18 o 
   4  -7   5       62.34       55.72      5.14 o 
   5  -7   5        0.05        0.53      2.91 o 
   6  -7   5       51.08       42.11      5.13 o 
   7  -7   5       22.88       33.45      4.73 o 
   8  -7   5        6.56       10.37      3.90 o 
   9  -7   5       38.52       43.99      5.62 o 
  10  -7   5        0.67        0.00      6.24 o 
  11  -7   5        0.81        0.00      7.62 o 
 -10  -6   5       59.47       66.86     12.12 o 
  -9  -6   5       31.08       38.45      9.70 o 
  -8  -6   5        8.68        4.16      6.58 o 
  -7  -6   5      186.48      197.80     14.90 o 
  -6  -6   5      988.27      969.93     28.41 o 
  -5  -6   5     1337.11     1395.66     32.56 o 
  -4  -6   5       36.92       24.59      6.24 o 
  -3  -6   5        0.53        2.77      4.16 o 
  -2  -6   5       11.64        5.36      2.81 o 
  -1  -6   5     1241.24     1222.39    218.41 o 
   0  -6   5     3609.35     3670.71    109.81 o 
   1  -6   5     1281.27     1318.77    141.68 o 
   2  -6   5      694.06      825.60     31.00 o 
   3  -6   5     2698.30     2758.23     63.56 o 
   4  -6   5      298.01      275.80     12.64 o 
   5  -6   5      484.72      497.97     11.86 o 
   6  -6   5       15.18       15.02      3.67 o 
   7  -6   5      327.31      318.83     13.34 o 
   8  -6   5       52.40       34.80      4.68 o 
   9  -6   5        6.66        3.08      3.40 o 
  10  -6   5       34.97       48.58      5.72 o 
  11  -6   5       14.62       17.27      4.99 o 
 -10  -5   5      237.69      246.29     18.01 o 
  -9  -5   5        0.04        3.81      6.58 o 
  -8  -5   5       39.24       45.73      8.66 o 
  -7  -5   5        1.60        0.00      4.50 o 
  -6  -5   5      157.81      139.60     11.78 o 
  -5  -5   5       61.54       56.12      8.31 o 
  -4  -5   5        0.28        1.04      3.81 o 
  -3  -5   5       66.50       68.93      7.62 o 
  -2  -5   5       34.24       21.13      4.85 o 
  -1  -5   5      538.52      576.72    105.31 o 
   0  -5   5      129.20      138.99      6.71 o 
   1  -5   5     2750.44     2891.24    232.96 o 
   2  -5   5     2325.34     2606.68     35.33 o 
   3  -5   5      645.12      681.41     24.59 o 
   4  -5   5       34.19       44.07      4.16 o 
   5  -5   5       40.06       42.05      4.28 o 
   6  -5   5      604.64      530.71     26.33 o 
   7  -5   5       12.22       13.68      3.43 o 
   8  -5   5        0.37        0.00      2.56 o 
   9  -5   5      119.72      123.83      7.30 o 
  10  -5   5      107.69       98.21      7.30 o 
  11  -5   5        0.77        3.26      4.04 o 
  12  -5   5       28.62       15.93      6.93 o 
  13  -5   5        0.38        0.00      6.93 o 
 -11  -4   5       56.90       63.05     12.12 o 
 -10  -4   5       15.41       16.28      8.31 o 
  -9  -4   5       18.04       23.90      7.62 o 
  -8  -4   5       57.94       62.35      9.35 o 
  -7  -4   5       63.78       59.23      8.66 o 
  -6  -4   5      696.25      640.50     21.82 o 
  -5  -4   5       14.01       13.86      4.85 o 
  -4  -4   5      234.20      187.06     11.08 o 
  -3  -4   5       81.13       64.08      6.93 o 
  -2  -4   5        0.32        1.04      2.77 o 
  -1  -4   5      465.44      463.17     57.33 o 
   0  -4   5      798.13      750.70    152.42 o 
   1  -4   5        4.98        3.44      3.29 o 
   2  -4   5       43.00       40.52      3.67 o 
   3  -4   5        6.57        5.37      2.25 o 
   4  -4   5      170.59      139.68      7.27 o 
   5  -4   5      460.82      469.93     27.89 o 
   6  -4   5     2984.87     3185.96     44.17 o 
   7  -4   5      129.43      126.46      7.10 o 
   8  -4   5      172.22      160.83      7.22 o 
   9  -4   5       73.77       66.40      5.37 o 
  10  -4   5        7.96        6.33      3.65 o 
  11  -4   5        6.60        4.16      4.85 o 
  12  -4   5      245.09      217.54     14.55 o 
  13  -4   5        0.27        0.00      5.54 o 
  14  -4   5        0.44        1.39      7.27 o 
 -11  -3   5       71.83       83.83     12.82 o 
 -10  -3   5       58.90       72.74     11.08 o 
  -9  -3   5       52.09       49.88      9.01 o 
  -8  -3   5        4.79        2.08      4.85 o 
  -7  -3   5      189.64      195.37     12.82 o 
  -6  -3   5       51.68       48.84      7.27 o 
  -5  -3   5       59.34       56.81      7.27 o 
  -4  -3   5      414.98      366.49     14.55 o 
  -3  -3   5        3.97        5.20      3.46 o 
  -2  -3   5       54.26       62.35      6.24 o 
  -1  -3   5      253.45      193.64      9.70 o 
   0  -3   5     1335.36     1174.93     95.09 o 
   1  -3   5       30.77       55.42      5.54 o 
   2  -3   5      152.59      203.24     18.36 o 
   3  -3   5     1705.37     1805.10     82.62 o 
   4  -3   5      395.29      381.17     19.74 o 
   5  -3   5      677.79      621.93     28.92 o 
   6  -3   5      264.45      237.11      7.47 o 
   7  -3   5      613.36      659.65     17.32 o 
   8  -3   5       74.10       63.58      5.14 o 
   9  -3   5       74.94       83.01      5.86 o 
  10  -3   5       63.12       52.67      5.51 o 
  11  -3   5        2.03        1.73      4.50 o 
  12  -3   5       22.09       26.33      7.27 o 
  13  -3   5        2.88        0.00      5.54 o 
  14  -3   5        5.04        1.73      6.58 o 
 -11  -2   5        0.09        3.46      6.93 o 
 -10  -2   5      141.34      143.44     15.59 o 
  -9  -2   5       23.69       31.52      7.27 o 
  -8  -2   5       11.47       13.16      5.54 o 
  -7  -2   5      298.39      281.63     14.55 o 
  -6  -2   5      141.99      124.01      9.70 o 
  -5  -2   5      697.20      608.28     18.71 o 
  -4  -2   5       37.86       27.02      5.20 o 
  -3  -2   5      772.25      783.56     19.05 o 
  -2  -2   5      292.25      235.90     10.39 o 
  -1  -2   5      679.64      554.24     14.55 o 
   0  -2   5      418.41      411.87     12.47 o 
   1  -2   5      537.37      784.68     55.42 o 
   2  -2   5      766.55      712.19     38.28 o 
   3  -2   5     1005.73     1193.27     63.39 o 
   4  -2   5      639.44      642.82     30.31 o 
   5  -2   5       34.53       40.90      3.55 o 
   6  -2   5      231.84      196.51      6.46 o 
   7  -2   5        1.18        1.39      2.20 o 
   8  -2   5        8.06        4.11      2.56 o 
   9  -2   5        4.09        8.94      3.05 o 
  10  -2   5      291.47      269.50     13.86 o 
  11  -2   5       15.02       12.47      5.20 o 
  12  -2   5        0.19        0.00      4.16 o 
  13  -2   5       12.67        8.31      6.24 o 
  14  -2   5        2.26        3.12      6.58 o 
  15  -2   5       64.34       63.74     11.43 o 
 -12  -1   5        0.57        0.00      7.62 o 
 -11  -1   5      174.37      186.08     17.67 o 
 -10  -1   5       13.38       16.94      5.31 o 
  -9  -1   5        2.45        0.44      3.65 o 
  -8  -1   5        2.79        7.27      4.85 o 
  -7  -1   5     1331.48     1410.21     30.14 o 
  -6  -1   5      328.50      374.46     15.24 o 
  -5  -1   5       66.55       46.76      6.24 o 
  -4  -1   5      182.82      153.80      9.01 o 
  -3  -1   5      529.73      451.36     13.86 o 
  -2  -1   5      126.49      194.68      9.01 o 
  -1  -1   5      116.22       88.68      6.24 o 
   0  -1   5       82.54       88.68      5.89 o 
   1  -1   5      996.03      785.30     15.59 o 
   2  -1   5     2744.18     3511.77    280.07 o 
   3  -1   5       14.94       22.26      1.88 o 
   4  -1   5     2909.92     3399.83     85.43 o 
   5  -1   5     2829.42     3175.08    115.11 o 
   6  -1   5        2.26        1.89      1.82 o 
   7  -1   5       10.70       10.53      2.45 o 
   8  -1   5       26.79       24.59      3.40 o 
   9  -1   5      613.85      592.00     18.71 o 
  10  -1   5        2.24        0.69      3.46 o 
  11  -1   5        2.35        6.58      4.85 o 
  12  -1   5       12.60       13.16      5.89 o 
  13  -1   5        0.17        0.00      4.85 o 
  14  -1   5        6.89        6.58      6.93 o 
  15  -1   5        7.68        7.97      7.97 o 
 -12   0   5       52.76       59.58     11.43 o 
 -11   0   5        0.56        0.75      5.06 o 
 -10   0   5      133.09      146.58     17.84 o 
  -9   0   5        2.68        0.74      3.65 o 
  -8   0   5      448.11      457.15     20.96 o 
  -7   0   5      937.93      939.79     23.90 o 
  -6   0   5        5.28        6.58      4.16 o 
  -5   0   5       38.43       33.95      5.54 o 
  -4   0   5      656.65      611.75     16.28 o 
  -3   0   5      304.68      392.82     12.47 o 
  -2   0   5     1909.55     2100.93     26.67 o 
  -1   0   5     9380.55     9398.95     54.39 o 
   0   0   5      335.72      301.72      9.35 o 
   1   0   5      244.32      165.58      7.27 o 
   2   0   5      421.70      356.79     10.05 o 
   3   0   5     5165.93     5384.45    244.85 o 
   4   0   5       77.39      105.11      4.54 o 
   5   0   5     2753.97     3037.64     90.70 o 
   6   0   5        4.95        4.00      1.50 o 
   7   0   5      212.07      275.25      8.66 o 
   8   0   5      356.62      308.73      7.99 o 
   9   0   5      171.36      178.40     10.74 o 
  10   0   5        3.08        3.12      3.81 o 
  11   0   5      267.97      236.59     14.20 o 
  12   0   5        1.65        0.00      4.16 o 
  13   0   5        0.15        0.69      5.54 o 
  14   0   5       28.37       30.83      8.66 o 
  15   0   5       17.08       19.40      9.35 o 
 -12   1   5       33.15       34.38      8.46 o 
 -11   1   5      110.82      116.86      9.27 o 
 -10   1   5       60.50       56.74      6.81 o 
  -9   1   5       34.07       25.65      4.98 o 
  -8   1   5      181.72      170.05      8.53 o 
  -7   1   5      505.09      528.33     25.98 o 
  -6   1   5       81.60       85.62      5.86 o 
  -5   1   5      215.99      230.01     11.08 o 
  -4   1   5      344.05      369.61     12.47 o 
  -3   1   5       71.84       43.99      5.20 o 
  -2   1   5      212.65      178.05      7.62 o 
  -1   1   5      908.24      975.82     16.28 o 
   1   1   5       41.57       49.19      4.16 o 
   2   1   5     5125.34     5391.41     37.41 o 
   3   1   5     3472.94     3845.70     78.11 o 
   4   1   5     6859.30     8400.31    443.68 o 
   5   1   5      243.26      363.76     19.83 o 
   6   1   5     2282.00     2694.44     84.89 o 
   7   1   5       98.42       89.92      4.62 o 
   8   1   5     1112.87     1121.31     24.25 o 
   9   1   5      365.29      373.08     15.24 o 
  10   1   5       43.41       46.42      6.93 o 
  11   1   5        5.48        1.73      4.16 o 
  12   1   5        0.82        0.69      4.50 o 
  13   1   5        9.08        6.93      5.89 o 
  14   1   5       58.86       49.54      9.70 o 
  15   1   5       23.98       19.40      8.66 o 
 -12   2   5        4.51       11.43     10.74 o 
 -11   2   5      118.91      135.79     15.24 o 
 -10   2   5       92.16       99.40      8.28 o 
  -9   2   5      260.19      269.93     10.91 o 
  -8   2   5      455.45      479.41     24.25 o 
  -7   2   5      432.06      440.05     11.93 o 
  -6   2   5      554.82      616.73     13.86 o 
  -5   2   5        0.92        0.17      2.20 o 
  -4   2   5       65.82       58.63      4.39 o 
  -3   2   5      785.83      726.06     14.90 o 
  -2   2   5      759.21      645.00     13.16 o 
  -1   2   5       32.66       47.11      4.16 o 
   0   2   5       35.82       23.56      3.12 o 
   1   2   5     1276.12     1048.56     15.24 o 
   2   2   5     4662.86     5120.18     34.99 o 
   3   2   5     1299.20     1233.14     12.35 o 
   4   2   5      958.93      928.08     11.37 o 
   5   2   5     3780.57     4018.90     63.22 o 
   6   2   5     9612.74    10779.35    312.46 o 
   7   2   5     4508.14     4964.57    180.13 o 
   8   2   5      474.24      534.97     47.46 o 
   9   2   5     1476.48     1407.78     28.41 o 
  10   2   5      471.35      388.66     16.63 o 
  11   2   5       48.59       56.12      8.31 o 
  12   2   5      267.31      210.61     14.20 o 
  13   2   5        3.12        0.35      5.89 o 
  15   2   5        2.00        6.93      7.62 o 
 -12   3   5       83.91       76.21     13.86 o 
 -11   3   5        3.46       10.39     10.05 o 
 -10   3   5      173.72      173.55     15.24 o 
  -9   3   5        0.95        5.20      6.58 o 
  -8   3   5      747.59      716.78     38.10 o 
  -7   3   5       17.04       15.91      3.90 o 
  -6   3   5       10.51        8.47      3.05 o 
  -5   3   5      221.19      233.10      7.64 o 
  -4   3   5     3114.07     3426.24     25.30 o 
  -3   3   5      133.57      144.00      5.41 o 
  -2   3   5       79.18       82.57      5.89 o 
  -1   3   5       12.38        8.05      1.66 o 
   0   3   5      155.87      132.67     12.99 o 
   1   3   5     1182.97     1528.22     66.86 o 
   2   3   5     2106.84     1983.92     68.24 o 
   3   3   5     1822.94     1832.40     66.44 o 
   4   3   5      357.29      410.84     15.51 o 
   5   3   5       92.16      113.46      4.90 o 
   6   3   5      535.91      537.10     10.41 o 
   7   3   5        9.88       10.35      2.81 o 
   8   3   5     2454.68     2653.85     96.65 o 
   9   3   5      709.93      716.06     38.10 o 
  10   3   5       90.34       87.99      9.35 o 
  11   3   5      684.75      564.29     21.13 o 
  12   3   5      598.25      629.41     23.21 o 
  13   3   5       14.17        4.85      5.89 o 
  14   3   5        1.66        1.39      6.24 o 
  15   3   5       41.36       46.76     10.74 o 
 -12   4   5        4.91        9.01     10.74 o 
 -11   4   5       99.80       68.59     12.82 o 
 -10   4   5      316.89      341.90     19.74 o 
  -9   4   5        2.62       12.47      7.62 o 
  -8   4   5      100.05      103.57     11.43 o 
  -7   4   5      224.65      235.90     13.86 o 
  -6   4   5       56.98       58.29      5.26 o 
  -5   4   5     3288.53     3508.53    207.32 o 
  -4   4   5        2.71        2.82      2.41 o 
  -3   4   5      362.92      354.84      7.62 o 
  -2   4   5      880.72      842.39     28.92 o 
  -1   4   5      108.78       86.02      7.45 o 
   0   4   5      162.61      161.75      4.48 o 
   1   4   5      297.07      275.36      8.83 o 
   2   4   5     6331.88     6440.94    193.90 o 
   3   4   5       48.11       36.45      2.38 o 
   4   4   5      848.20      957.76     32.24 o 
   5   4   5      126.32      118.56      6.93 o 
   6   4   5       29.61       38.23      3.55 o 
   7   4   5      997.90      977.81     19.92 o 
   8   4   5      746.69      881.54     15.43 o 
   9   4   5       10.53       10.18      3.16 o 
  10   4   5      576.89      609.91     29.44 o 
  11   4   5       55.36       61.31      8.66 o 
  12   4   5      464.82      433.70     20.09 o 
  13   4   5      105.80       91.10     11.43 o 
  14   4   5        4.60        7.27      7.27 o 
  15   4   5       22.26       23.56      9.35 o 
 -11   5   5       81.09       93.53     13.86 o 
 -10   5   5       59.20       57.50     11.08 o 
  -9   5   5        9.25       16.97      7.97 o 
  -8   5   5        3.08        3.12      6.24 o 
  -7   5   5        1.42        0.35      4.85 o 
  -6   5   5        0.74        0.00      4.16 o 
  -4   5   5     1777.50     1990.08     32.56 o 
  -3   5   5      216.16      216.27      6.08 o 
  -2   5   5     2616.72     3033.31     23.56 o 
  -1   5   5        2.06        6.58      2.08 o 
   0   5   5     1652.98     1671.29     69.28 o 
   1   5   5     2134.97     2093.53     24.77 o 
   2   5   5      226.12      170.47      4.15 o 
   3   5   5      309.14      345.98     10.27 o 
   4   5   5     1012.07     1060.05     18.30 o 
   5   5   5      457.97      413.43     11.08 o 
   6   5   5      674.89      655.54     13.86 o 
   7   5   5     1279.40     1337.14     18.88 o 
   8   5   5       70.49       84.99      8.31 o 
   9   5   5      117.59      108.47      6.60 o 
  10   5   5        2.00        1.76      2.81 o 
  11   5   5      433.04      406.81     18.36 o 
  12   5   5       50.20       65.47      9.70 o 
  13   5   5       24.35       16.63      7.27 o 
  14   5   5       15.23       18.71      8.31 o 
 -11   6   5       40.77       61.66     13.51 o 
 -10   6   5       45.97       52.65     11.78 o 
  -9   6   5       45.05       51.61     10.05 o 
  -8   6   5       32.13       34.29      8.31 o 
  -7   6   5      161.56      137.18     12.12 o 
  -6   6   5       43.62       39.84      7.27 o 
  -5   6   5      135.46      121.59     10.05 o 
  -4   6   5      612.73      583.34     18.36 o 
  -3   6   5       53.29       71.36      7.62 o 
  -2   6   5       24.80       28.06      5.20 o 
  -1   6   5       10.94       23.21      4.50 o 
   0   6   5       75.66       48.50      5.54 o 
   1   6   5     4164.97     4759.39    184.46 o 
   2   6   5       19.25       18.61      2.18 o 
   3   6   5      559.93      609.79     18.89 o 
   4   6   5       51.52       45.65      2.95 o 
   5   6   5     1353.06     1305.51     16.42 o 
   6   6   5      601.38      632.89     12.35 o 
   7   6   5       22.46       26.72      4.16 o 
   8   6   5      449.22      432.66     16.28 o 
   9   6   5       45.16       52.16      5.26 o 
  10   6   5       57.35       64.01      6.12 o 
  11   6   5       43.72       32.17      5.37 o 
  12   6   5      149.39      186.71     14.55 o 
  13   6   5       10.84        9.35      7.62 o 
  14   6   5        0.37        2.42      7.27 o 
 -11   7   5       40.21       40.53     12.47 o 
 -10   7   5        4.08        0.00      9.35 o 
  -9   7   5      265.80      261.53     17.67 o 
  -8   7   5        1.78        2.08      6.58 o 
  -7   7   5       19.31       19.05      7.27 o 
  -6   7   5        2.64        2.42      5.20 o 
  -5   7   5     1021.68     1125.12     27.37 o 
  -4   7   5        0.07        0.00      3.46 o 
  -3   7   5      292.36      244.91     12.47 o 
  -2   7   5      146.39      197.45     11.08 o 
  -1   7   5      451.95      485.31     15.59 o 
   0   7   5      164.40      159.69      9.01 o 
   1   7   5        0.58        1.04      3.12 o 
   2   7   5      122.88       89.46      4.22 o 
   3   7   5        0.23        0.00      1.46 o 
   4   7   5      344.54      299.27      6.07 o 
   5   7   5        2.15        1.71      2.07 o 
   6   7   5      691.43      609.78     41.40 o 
   7   7   5      418.26      374.91     10.64 o 
   8   7   5       34.78       31.33      4.28 o 
   9   7   5        0.66        1.25      2.75 o 
  10   7   5       64.19       76.02      8.49 o 
  11   7   5      308.21      327.56     12.49 o 
  12   7   5       19.15       26.33      8.31 o 
  13   7   5        9.32        5.89      6.93 o 
  14   7   5        0.01        0.00      7.27 o 
 -10   8   5       15.66       14.20     10.05 o 
  -9   8   5        3.99        2.77      8.31 o 
  -8   8   5      152.19      173.89     15.24 o 
  -7   8   5       48.40       48.84      9.35 o 
  -6   8   5      961.91     1009.42     28.41 o 
  -5   8   5       54.84       47.46      7.62 o 
  -4   8   5      108.94      112.23     10.05 o 
  -3   8   5       56.50       56.46      7.27 o 
  -2   8   5      341.06      371.34     14.90 o 
  -1   8   5       52.38       43.65      6.24 o 
   0   8   5      102.03       99.42      8.31 o 
   1   8   5     1164.53     1163.70     16.36 o 
   2   8   5        1.22        0.39      2.07 o 
   3   8   5       40.08       43.32      3.10 o 
   4   8   5       41.05       35.09      2.92 o 
   5   8   5      949.28      917.22     31.87 o 
   6   8   5        0.32        0.00      2.32 o 
   7   8   5      148.48      144.27      7.34 o 
   8   8   5        0.05        0.00      2.81 o 
   9   8   5        0.84        0.00      3.05 o 
  10   8   5      258.81      290.76     13.86 o 
  11   8   5       23.74       25.31      5.39 o 
  12   8   5       42.13       57.60      7.34 o 
  13   8   5       11.26       13.16      8.66 o 
 -10   9   5       19.42       22.17     11.08 o 
  -9   9   5        5.39       10.74      9.35 o 
  -8   9   5       58.23       70.32     11.43 o 
  -7   9   5       78.27       96.65     12.12 o 
  -6   9   5       54.53       52.65      9.01 o 
  -5   9   5      188.60      197.10     13.86 o 
  -4   9   5       37.73       39.84      7.27 o 
  -3   9   5       69.62       78.29      8.66 o 
  -2   9   5      115.67      121.24     10.05 o 
  -1   9   5      334.71      287.51     13.51 o 
   0   9   5      123.34      139.60     10.05 o 
   1   9   5      372.88      376.61     20.44 o 
   2   9   5       51.56       51.05      4.77 o 
   3   9   5        2.10        2.94      2.45 o 
   4   9   5      591.06      563.25     18.71 o 
   5   9   5      106.68       95.11      6.21 o 
   6   9   5       31.63       42.72      4.77 o 
   7   9   5       27.19       30.12      4.53 o 
   8   9   5        9.02        7.97      3.67 o 
   9   9   5       30.10       28.57      5.26 o 
  10   9   5       12.84       10.42      4.77 o 
  11   9   5       30.52       34.41      6.24 o 
  12   9   5        0.87        1.36      5.23 o 
  13   9   5        0.70        2.77      8.66 o 
  -9  10   5       18.43       22.86     10.74 o 
  -8  10   5       43.46       39.84     10.74 o 
  -7  10   5       65.71       46.42     10.05 o 
  -6  10   5      138.62      135.79     13.16 o 
  -5  10   5      423.85      419.15     19.74 o 
  -4  10   5       17.40       13.86      6.58 o 
  -3  10   5        8.40        4.16      5.20 o 
  -2  10   5       91.26       75.86      8.66 o 
  -1  10   5        0.33        2.42      4.16 o 
   0  10   5       16.43       14.16      3.55 o 
   1  10   5       26.67       23.14      3.92 o 
   2  10   5      215.06      207.89      8.45 o 
   3  10   5       11.23       11.26      3.43 o 
   4  10   5      444.21      476.30     18.36 o 
   5  10   5      154.83      164.89     11.78 o 
   6  10   5       91.51       91.45     10.05 o 
   7  10   5      141.23      126.45      9.18 o 
   8  10   5      141.62      151.33      8.92 o 
   9  10   5       47.12       35.19      5.86 o 
  10  10   5        0.01        0.00      4.49 o 
  11  10   5       22.86       28.80      6.73 o 
  12  10   5       13.10       13.32      6.24 o 
  -8  11   5       11.25       19.74     10.05 o 
  -7  11   5        8.68        5.89      7.97 o 
  -6  11   5        4.53       13.86      7.62 o 
  -5  11   5       52.14       42.61      9.01 o 
  -4  11   5       24.83       25.98      7.27 o 
  -3  11   5       59.84       60.62      9.01 o 
  -2  11   5      615.38      561.52     21.48 o 
  -1  11   5       11.43        8.12      3.79 o 
   0  11   5       77.55       67.99      5.97 o 
   1  11   5        8.46        7.11      3.55 o 
   2  11   5        0.32        2.37      3.05 o 
   3  11   5       38.74       34.29      7.27 o 
   4  11   5       21.74       21.82      6.58 o 
   5  11   5      201.92      215.12     14.20 o 
   6  11   5      234.98      231.40     14.90 o 
   7  11   5      264.72      318.00     17.67 o 
   8  11   5        1.15        0.00      5.89 o 
   9  11   5       26.49       28.47      6.31 o 
  10  11   5      158.27      169.20     10.88 o 
  11  11   5        1.75        3.94      6.00 o 
  -7  12   5       21.18       23.90     10.05 o 
  -6  12   5        3.98        3.12      7.62 o 
  -5  12   5        0.22        0.69      6.58 o 
  -4  12   5        1.46        4.85      6.24 o 
  -3  12   5       49.15       44.34      8.66 o 
  -2  12   5        0.03        0.00      4.85 o 
  -1  12   5      114.40      113.38      8.31 o 
   0  12   5       29.02       22.83      4.88 o 
   1  12   5     1295.48     1263.63     21.29 o 
   2  12   5        7.93       14.34      4.39 o 
   3  12   5      227.75      218.58     14.90 o 
   4  12   5      326.70      352.98     18.36 o 
   5  12   5       35.36       30.83      8.31 o 
   6  12   5        2.62        0.00      5.89 o 
   7  12   5       97.21       94.57     11.78 o 
   8  12   5      111.29      122.28     13.86 o 
   9  12   5       42.48       47.11     10.74 o 
  10  12   5       20.82       17.67      9.70 o 
  -6  13   5       23.14       25.29     10.39 o 
  -5  13   5       12.95       11.08      9.01 o 
  -4  13   5        1.87        0.35      6.93 o 
  -3  13   5        0.42        0.00      5.89 o 
  -2  13   5       50.28       60.90      7.09 o 
  -1  13   5       10.91       15.93      4.90 o 
   0  13   5        0.47        4.86      4.28 o 
   1  13   5       21.29       26.75      5.26 o 
   2  13   5       31.97       39.14      9.01 o 
   3  13   5      149.65      144.45     13.86 o 
   4  13   5       28.57       21.82      8.31 o 
   5  13   5        4.64        7.27      6.93 o 
   6  13   5        9.31        5.89      7.27 o 
   7  13   5      109.62      114.31     13.86 o 
   8  13   5       77.56       79.33     12.82 o 
   9  13   5       14.07       15.59      9.35 o 
  -4  14   5      159.24      168.01     17.67 o 
  -3  14   5      143.10      120.01     10.52 o 
  -2  14   5      125.78      145.69     11.01 o 
  -1  14   5       34.35       16.66      6.00 o 
   0  14   5       93.36       68.61      7.55 o 
   1  14   5        7.66        0.00      4.77 o 
   2  14   5       52.98       68.24     11.43 o 
   3  14   5       23.12       16.28      8.66 o 
   4  14   5       12.75       19.74      9.35 o 
   5  14   5       11.83        7.97      7.97 o 
   6  14   5        6.36        5.54      8.66 o 
   7  14   5      120.94      159.00     17.32 o 
  -2  15   5        0.77        2.42      8.66 o 
  -1  15   5      102.98      103.92     13.86 o 
   0  15   5       13.99       22.18      7.41 o 
   1  15   5        1.56        4.50      9.70 o 
   2  15   5        7.03        3.46      9.35 o 
   3  15   5       23.75       24.94     10.39 o 
   4  15   5        0.97        0.00      8.66 o 
   5  15   5        3.79        4.50      9.35 o 
   0 -12   6       11.52       11.43      9.01 o 
   1 -12   6      122.58      138.21     14.90 o 
   2 -12   6       50.90       50.57     10.74 o 
   3 -12   6       69.34       74.48     12.12 o 
   4 -12   6      111.01      136.14     16.28 o 
   5 -12   6      133.16      147.91     16.28 o 
  -4 -11   6       25.09       27.02     11.08 o 
  -3 -11   6        3.85        2.08      8.66 o 
  -2 -11   6       24.73       22.77      6.49 o 
  -1 -11   6      134.09      151.57     10.41 o 
   0 -11   6       69.48       80.12      8.32 o 
   1 -11   6       24.54       25.02      6.40 o 
   2 -11   6      232.80      269.15     17.67 o 
   3 -11   6        4.92        4.50      6.93 o 
   4 -11   6      414.76      401.83     21.48 o 
   5 -11   6       19.76       19.74      9.01 o 
   6 -11   6       34.33       21.82      9.35 o 
   7 -11   6       39.33       33.60     10.74 o 
   8 -11   6       13.14       12.47      9.70 o 
  -5 -10   6        0.01        1.04      8.66 o 
  -4 -10   6        5.21        9.01      8.66 o 
  -3 -10   6        5.15        0.00      6.58 o 
  -2 -10   6      256.42      280.51     18.19 o 
  -1 -10   6       28.18       28.66      5.75 o 
   0 -10   6        3.11        4.19      4.24 o 
   1 -10   6      139.53      141.70      9.16 o 
   2 -10   6      146.29      124.30      9.70 o 
   3 -10   6       28.36       16.74      5.51 o 
   4 -10   6       36.00       38.10      9.35 o 
   5 -10   6      133.69      118.47     13.16 o 
   6 -10   6       11.17       12.12      8.31 o 
   7 -10   6       24.99       24.25      9.35 o 
   8 -10   6       55.66       54.73     12.12 o 
   9 -10   6       32.51       40.53     11.78 o 
  -6  -9   6        0.29        4.50      7.62 o 
  -5  -9   6       52.76       50.23     10.39 o 
  -4  -9   6       97.92      101.84     12.12 o 
  -3  -9   6       36.95       40.53      9.01 o 
  -2  -9   6       21.05       17.81      4.88 o 
  -1  -9   6      108.86      102.99      7.96 o 
   0  -9   6      134.03      160.00      9.18 o 
   1  -9   6       30.82       27.16      5.02 o 
   2  -9   6      337.69      307.76     12.30 o 
   3  -9   6       20.63       10.74      4.65 o 
   4  -9   6        3.31        2.07      4.28 o 
   5  -9   6       12.97       23.00      5.47 o 
   6  -9   6      119.32      125.74     12.82 o 
   7  -9   6       70.17       61.31     10.39 o 
   8  -9   6      925.37      949.14     30.48 o 
   9  -9   6        6.18        7.62      8.66 o 
  10  -9   6       98.73       95.95     14.20 o 
  11  -9   6        5.28        2.08     10.39 o 
  -7  -8   6       19.90       29.79      9.35 o 
  -6  -8   6      269.34      285.78     18.36 o 
  -5  -8   6      141.32      153.11     13.86 o 
  -4  -8   6        2.52        5.89      6.24 o 
  -3  -8   6      199.96      215.81     14.55 o 
  -2  -8   6      139.06      139.74      8.67 o 
  -1  -8   6       18.19       23.34      4.63 o 
   0  -8   6      150.98      140.73      8.18 o 
   1  -8   6        8.63       18.30      4.39 o 
   2  -8   6      960.81      891.70     17.97 o 
   3  -8   6       37.71       34.70     10.57 o 
   4  -8   6       29.07       24.07      4.73 o 
   5  -8   6       19.36       17.08      4.14 o 
   6  -8   6       35.83       30.13      5.13 o 
   7  -8   6       51.63       52.65      6.16 o 
   8  -8   6       83.47       95.61     11.43 o 
   9  -8   6       84.13      100.11     12.12 o 
  10  -8   6        0.86        0.00      7.97 o 
  11  -8   6      197.40      226.20     18.36 o 
  -8  -7   6       20.29       22.17      9.01 o 
  -7  -7   6       35.26       39.49      9.35 o 
  -6  -7   6      184.88      188.10     14.90 o 
  -5  -7   6       10.51       17.32      7.27 o 
  -4  -7   6      336.17      326.66     17.32 o 
  -3  -7   6       49.86       40.88      7.62 o 
  -2  -7   6      563.28      549.40     18.71 o 
  -1  -7   6       24.87       27.97      5.37 o 
   0  -7   6        8.93        6.66      3.40 o 
   1  -7   6     1200.21     1272.16    106.00 o 
   2  -7   6      240.40      235.75     15.76 o 
   3  -7   6      956.32      911.97     36.55 o 
   4  -7   6       63.62       54.99      5.23 o 
   5  -7   6        5.65        5.25      3.40 o 
   6  -7   6        0.36        1.95      3.00 o 
   7  -7   6      177.24      178.70     14.03 o 
   8  -7   6       59.76       47.43      5.66 o 
   9  -7   6        2.06        0.00      3.74 o 
  10  -7   6        1.56        1.73      6.93 o 
  11  -7   6        8.33       10.05      8.66 o 
  -9  -6   6        3.75       11.43      8.31 o 
  -8  -6   6       95.87       99.07     12.47 o 
  -7  -6   6       82.93       83.48     11.08 o 
  -6  -6   6       84.70       82.44     10.74 o 
  -5  -6   6       44.41       48.15      8.31 o 
  -4  -6   6       15.54       11.08      5.54 o 
  -3  -6   6     2844.48     3079.87     46.42 o 
  -2  -6   6     1017.06      920.39     24.94 o 
  -1  -6   6     1050.65     1135.93     57.68 o 
   0  -6   6     1017.06      989.60     98.55 o 
   1  -6   6     1976.69     2023.31    136.48 o 
   2  -6   6      238.67      195.51     49.02 o 
   3  -6   6       65.47       61.78      9.35 o 
   4  -6   6      294.41      285.73     24.94 o 
   5  -6   6      108.88       90.31      9.70 o 
   6  -6   6      202.55      224.30     12.99 o 
   7  -6   6       33.89       44.99      5.23 o 
   8  -6   6      105.01       95.26      9.35 o 
   9  -6   6       45.37       48.64      8.14 o 
  10  -6   6        4.25        6.92      4.24 o 
  11  -6   6        0.87        0.00      4.41 o 
  -9  -5   6      127.10      134.06     14.20 o 
  -8  -5   6       65.68       57.16     10.39 o 
  -7  -5   6       55.74       63.05      9.70 o 
  -6  -5   6      964.20      965.08     28.41 o 
  -4  -5   6      930.08      899.61     25.63 o 
  -3  -5   6       11.39        7.97      4.50 o 
  -2  -5   6       49.26       65.82      7.97 o 
  -1  -5   6      220.54      197.27     16.11 o 
   0  -5   6        3.38        1.88      2.56 o 
   1  -5   6      167.05      153.90      7.09 o 
   2  -5   6      458.53      467.11     11.39 o 
   3  -5   6      907.36      896.15     34.47 o 
   4  -5   6       52.30       57.13      4.77 o 
   5  -5   6       10.72       10.66      3.05 o 
   6  -5   6      154.03      163.46      7.59 o 
   7  -5   6     1008.42     1026.55     32.39 o 
   8  -5   6       34.18       46.71      5.13 o 
   9  -5   6       17.58       20.04      4.24 o 
  10  -5   6        0.92        0.14      3.50 o 
  11  -5   6      140.36      112.23     10.74 o 
  12  -5   6        6.04        9.70      6.58 o 
  13  -5   6       16.74       13.86      7.62 o 
 -10  -4   6       44.35       44.34     10.74 o 
  -9  -4   6        7.00       12.12      7.62 o 
  -8  -4   6       12.60       15.93      6.93 o 
  -7  -4   6       46.14       39.49      7.97 o 
  -6  -4   6      699.73      678.95     23.21 o 
  -5  -4   6        0.00        0.00      3.81 o 
  -4  -4   6      268.51      245.25     13.16 o 
  -2  -4   6      120.57      113.62      9.01 o 
  -1  -4   6        2.21        2.77      3.12 o 
   0  -4   6      417.05      433.94     30.66 o 
   1  -4   6     1602.46     1521.40     91.10 o 
   2  -4   6        1.86        2.17      2.32 o 
   3  -4   6        4.45        6.41      2.45 o 
   4  -4   6      130.09      131.36      8.83 o 
   5  -4   6      414.23      395.36     16.45 o 
   6  -4   6      187.24      166.51      9.01 o 
   7  -4   6     1112.29     1071.23     63.56 o 
   8  -4   6       71.33       76.25      5.86 o 
   9  -4   6       38.27       34.69      5.89 o 
  10  -4   6       40.72       38.62      5.13 o 
  11  -4   6       25.92       20.09      6.24 o 
  12  -4   6      103.37       90.41     11.08 o 
  13  -4   6       68.84       74.13     10.74 o 
  14  -4   6       81.88       79.67     11.78 o 
 -10  -3   6       15.08       17.32      8.66 o 
  -9  -3   6       35.45       42.61      9.01 o 
  -8  -3   6       18.82       22.17      6.93 o 
  -7  -3   6        2.55        0.69      4.50 o 
  -6  -3   6      418.08      430.23     18.36 o 
  -5  -3   6      184.99      184.63     11.78 o 
  -4  -3   6       61.14       48.84      6.58 o 
  -3  -3   6      377.42      329.78     13.86 o 
  -2  -3   6       12.36       22.52      4.85 o 
  -1  -3   6      700.43      704.24     18.71 o 
   0  -3   6     3381.59     3376.04     39.14 o 
   1  -3   6     2413.72     2771.55    192.60 o 
   2  -3   6      622.70      669.54     33.25 o 
   3  -3   6      109.34       88.18      4.90 o 
   4  -3   6       65.40       49.71      4.16 o 
   5  -3   6       49.37       32.52      5.37 o 
   6  -3   6       49.48       56.96      4.53 o 
   7  -3   6      431.11      466.08     22.17 o 
   8  -3   6       15.70       15.94      3.43 o 
   9  -3   6        0.56        0.00      2.69 o 
  10  -3   6      328.62      283.36     14.55 o 
  11  -3   6        9.02        9.70      5.54 o 
  12  -3   6       33.38       28.41      7.27 o 
  13  -3   6       61.42       71.36     10.39 o 
  14  -3   6       10.09       15.93      8.31 o 
 -11  -2   6       12.70        9.01      9.01 o 
 -10  -2   6        5.12       11.11      5.91 o 
  -9  -2   6       37.01       43.65      8.66 o 
  -8  -2   6      221.57      194.33     13.86 o 
  -7  -2   6        3.58       12.47      5.54 o 
  -6  -2   6       62.57       57.16      7.97 o 
  -5  -2   6      338.29      354.72     15.24 o 
  -4  -2   6       14.50       14.20      4.50 o 
  -3  -2   6       11.31        5.54      3.46 o 
  -2  -2   6      167.65      164.89      9.70 o 
  -1  -2   6       18.48       16.97      4.16 o 
   0  -2   6    10292.82    11226.22     68.59 o 
   1  -2   6     1483.86     1836.26    131.98 o 
   2  -2   6     2042.47     2517.31    145.84 o 
   3  -2   6     1707.14     1940.44     97.51 o 
   4  -2   6     1404.58     1514.62     63.05 o 
   5  -2   6      100.04       91.01      5.02 o 
   6  -2   6       44.04       41.78      3.79 o 
   7  -2   6      158.53      165.02      6.73 o 
   8  -2   6       23.80       24.23      3.67 o 
   9  -2   6        2.60        2.46      2.66 o 
  10  -2   6       39.19       32.22      6.24 o 
  11  -2   6       22.25       27.02      6.58 o 
  12  -2   6       62.01       62.70      8.66 o 
  13  -2   6        3.52        3.81      5.54 o 
  14  -2   6       12.19       10.74      7.27 o 
  15  -2   6       27.26       27.02      9.70 o 
 -11  -1   6       12.05       12.24      6.90 o 
 -10  -1   6      109.92      115.21     21.30 o 
  -9  -1   6       17.50       15.73      5.23 o 
  -8  -1   6      124.90      104.96     10.74 o 
  -7  -1   6      425.28      380.35     16.97 o 
  -6  -1   6      330.07      320.08     15.24 o 
  -5  -1   6      289.40      284.05     13.16 o 
  -4  -1   6      555.41      567.41     17.67 o 
  -3  -1   6       37.44       33.60      5.20 o 
  -2  -1   6      852.99      806.08     19.05 o 
  -1  -1   6     1110.90     1098.10     21.13 o 
   0  -1   6      121.39      120.20      7.62 o 
   1  -1   6     4153.58     4530.95     40.53 o 
   2  -1   6      403.38      419.40     24.77 o 
   3  -1   6     2213.29     2438.20     75.41 o 
   4  -1   6        9.07        7.87      1.73 o 
   5  -1   6      226.25      187.51      4.52 o 
   6  -1   6      506.27      469.40     13.51 o 
   7  -1   6        6.43        7.80      2.56 o 
   8  -1   6       56.51       56.27      4.49 o 
   9  -1   6       11.53       14.55      4.50 o 
  10  -1   6      295.15      270.19     13.86 o 
  11  -1   6       22.41       23.21      6.24 o 
  12  -1   6        1.82        2.42      5.20 o 
  13  -1   6        1.68        0.00      4.85 o 
  14  -1   6       66.34       75.17     11.43 o 
  15  -1   6        3.41        4.85      7.97 o 
 -11   0   6       72.21       88.48      9.53 o 
 -10   0   6       10.98        7.19      5.16 o 
  -9   0   6       10.39        9.47      4.91 o 
  -8   0   6       44.76       48.93      5.86 o 
  -7   0   6        8.83        6.93      4.85 o 
  -6   0   6      326.03      285.78     13.51 o 
  -5   0   6      304.09      289.94     13.16 o 
  -4   0   6      739.78      681.72     18.36 o 
  -3   0   6     1898.39     1949.90     29.10 o 
  -2   0   6      395.57      442.01     13.86 o 
  -1   0   6     1414.98     1290.70     21.82 o 
   0   0   6     1872.07     1545.65     22.86 o 
   1   0   6      427.56      391.78     11.78 o 
   2   0   6      503.89      549.74     13.86 o 
   3   0   6       94.05       86.34      3.83 o 
   4   0   6     1926.25     2069.08     78.06 o 
   5   0   6       82.49       92.26      6.18 o 
   6   0   6        9.63        7.50      1.71 o 
   7   0   6       51.04       66.65      3.57 o 
   8   0   6       27.27       22.17      4.85 o 
   9   0   6      239.82      204.72     11.78 o 
  10   0   6        5.96        6.93      4.16 o 
  11   0   6        0.59        1.04      3.81 o 
  12   0   6       23.09       22.52      6.24 o 
  13   0   6       30.90       31.52      7.97 o 
  14   0   6        8.55        6.58      6.24 o 
  15   0   6       45.85       39.14     10.39 o 
 -11   1   6       22.31       24.14      7.07 o 
 -10   1   6       58.97       59.99      7.49 o 
  -9   1   6       39.84       50.60      6.46 o 
  -8   1   6       32.71       32.94      5.13 o 
  -7   1   6       21.62       23.48      4.49 o 
  -6   1   6      507.08      409.79     15.59 o 
  -5   1   6        5.49        8.66      4.16 o 
  -4   1   6      203.29      232.78     11.08 o 
  -3   1   6     1442.83     1433.41     23.90 o 
  -2   1   6      433.63      544.55     14.20 o 
  -1   1   6       14.76       36.72      4.50 o 
   0   1   6       74.76      127.13      6.93 o 
   1   1   6      346.82      272.62      9.35 o 
   2   1   6      935.72      932.86     16.97 o 
   3   1   6     8597.00     9239.60    186.02 o 
   4   1   6     4023.42     3995.27     28.23 o 
   5   1   6      541.27      520.97     15.10 o 
   6   1   6       20.56       22.60      2.09 o 
   7   1   6      168.67      190.83      8.01 o 
   8   1   6       37.21       36.42      3.99 o 
   9   1   6       76.53       51.96      6.93 o 
  10   1   6       35.00       31.18      6.24 o 
  11   1   6        6.53        3.12      4.16 o 
  12   1   6       37.31       28.75      6.93 o 
  13   1   6        2.20        0.00      4.85 o 
  14   1   6       24.00       27.02      8.31 o 
  15   1   6       41.54       42.61     10.39 o 
 -11   2   6        9.10       17.67     11.08 o 
 -10   2   6       84.68       71.36     11.78 o 
  -9   2   6       97.98      108.40      8.28 o 
  -8   2   6      127.11      119.52      7.74 o 
  -7   2   6      710.20      778.39     38.97 o 
  -6   2   6      141.56      156.83     10.22 o 
  -5   2   6       84.06       76.37      5.62 o 
  -4   2   6       50.22       60.97      6.58 o 
  -3   2   6        3.85        9.01      3.46 o 
  -2   2   6      383.51      348.83     11.08 o 
  -1   2   6       94.83      121.24      6.58 o 
   1   2   6       74.21       40.18      4.16 o 
   2   2   6      197.25      178.05      7.62 o 
   3   2   6     3480.99     3743.41     95.95 o 
   4   2   6      625.83      640.23     15.41 o 
   5   2   6      879.58      799.96     29.10 o 
   6   2   6     1021.58      996.50     29.79 o 
   7   2   6      566.47      581.26     23.21 o 
   8   2   6      757.68      791.80     23.21 o 
   9   2   6      231.04      233.44      8.69 o 
  10   2   6       50.72       52.31      7.62 o 
  11   2   6      183.02      150.69     11.78 o 
  12   2   6      117.38       93.18     10.39 o 
  13   2   6       12.33       17.32      6.93 o 
  14   2   6        1.98        4.50      6.58 o 
  15   2   6        0.55        0.00      6.58 o 
 -11   3   6      178.32      209.23     19.05 o 
 -10   3   6        3.67        7.97      9.01 o 
  -9   3   6       81.04       85.56     11.78 o 
  -8   3   6       73.96       79.67     10.74 o 
  -7   3   6      438.50      443.87     12.43 o 
  -6   3   6      114.45      113.05      6.93 o 
  -5   3   6       62.66       63.93      5.37 o 
  -4   3   6      129.51      137.14      6.16 o 
  -3   3   6     2311.85     2508.63     74.30 o 
  -2   3   6       48.04       41.73      3.65 o 
  -1   3   6      498.44      496.74     11.78 o 
   1   3   6       14.18        4.50      2.42 o 
   2   3   6     1799.03     1848.75     21.82 o 
   3   3   6      104.31       76.87      4.04 o 
   4   3   6     2053.86     1875.47     29.44 o 
   5   3   6      480.62      527.71     20.96 o 
   6   3   6      173.26      160.60      6.12 o 
   7   3   6      211.19      206.06      7.34 o 
   8   3   6      288.06      257.43     13.86 o 
   9   3   6      337.97      315.03     16.28 o 
  10   3   6      467.73      407.68     27.54 o 
  11   3   6       97.69       96.99     10.39 o 
  12   3   6       10.16        2.42      5.89 o 
  13   3   6       56.56       61.31      9.70 o 
  14   3   6      119.59      110.50     12.82 o 
  15   3   6        7.31        8.31      7.97 o 
 -11   4   6       16.37       21.13     10.74 o 
 -10   4   6        7.19        9.35      9.01 o 
  -9   4   6      213.08      247.68     16.97 o 
  -8   4   6      420.37      429.19     20.09 o 
  -7   4   6       28.80       33.95      7.97 o 
  -6   4   6      565.03      577.80     20.44 o 
  -5   4   6       88.28       85.72      5.72 o 
  -4   4   6     2418.72     2749.73     23.63 o 
  -3   4   6        8.56       14.43      2.91 o 
  -2   4   6      458.21      525.10     10.91 o 
  -1   4   6     1759.50     1757.62     32.39 o 
   0   4   6     1263.01     1189.89     20.09 o 
   1   4   6        4.48        0.00      1.58 o 
   2   4   6     1637.48     1643.79     39.32 o 
   3   4   6     3106.34     3376.93    117.05 o 
   4   4   6      560.83      629.33     34.27 o 
   5   4   6      117.93      140.75      5.75 o 
   6   4   6       37.16       38.71      5.72 o 
   7   4   6     1469.38     1510.86     18.86 o 
   8   4   6      514.51      488.77     11.75 o 
   9   4   6       60.31       52.84      4.90 o 
  10   4   6       46.62       51.41      5.39 o 
  11   4   6       93.66       69.48      7.62 o 
  12   4   6       63.57       62.35     10.05 o 
  13   4   6        5.51        0.35      5.54 o 
  14   4   6       19.37       23.21      8.31 o 
  15   4   6        0.56        0.00      7.62 o 
 -11   5   6      101.32      109.81     15.93 o 
 -10   5   6      188.55      184.29     16.63 o 
  -9   5   6        8.65       10.05      7.97 o 
  -8   5   6        5.44        2.77      6.58 o 
  -7   5   6       16.19       12.82      6.58 o 
  -6   5   6       87.84       92.49     10.05 o 
  -5   5   6       11.91        5.89      4.85 o 
  -4   5   6      308.98      300.68     13.86 o 
  -3   5   6     1352.76     1548.77     28.41 o 
  -2   5   6      101.29      108.01      4.81 o 
  -1   5   6      221.85      230.50     33.60 o 
   0   5   6       89.05       96.30      6.93 o 
   1   5   6        4.78        1.25      1.82 o 
   2   5   6     3042.02     3091.82     85.39 o 
   3   5   6      448.91      452.97      8.11 o 
   4   5   6      455.61      509.16     20.07 o 
   5   5   6     1237.93     1416.11     42.30 o 
   6   5   6     2471.09     2582.23     23.86 o 
   7   5   6     1626.98     1735.57     36.72 o 
   8   5   6      307.83      285.45      9.31 o 
   9   5   6      201.89      197.76      8.45 o 
  10   5   6       52.85       45.01      5.14 o 
  11   5   6       34.74       26.82      4.77 o 
  12   5   6        0.81        1.73      5.89 o 
  13   5   6       45.06       45.03      9.35 o 
  14   5   6        3.75        2.77      6.58 o 
  15   5   6        0.25        2.77      7.97 o 
 -10   6   6       62.57       59.93     12.12 o 
  -9   6   6       86.26       92.84     12.47 o 
  -8   6   6       86.37       97.69     12.12 o 
  -7   6   6      139.72      148.61     12.82 o 
  -6   6   6       65.67       57.16      8.66 o 
  -5   6   6       21.69       24.94      5.89 o 
  -4   6   6      160.98      170.08     11.08 o 
  -3   6   6       95.48       76.90      7.97 o 
  -2   6   6        0.55        0.00      3.81 o 
  -1   6   6       11.57        4.50      3.81 o 
   0   6   6     4368.60     5044.87     64.95 o 
   1   6   6      242.86      290.63     10.74 o 
   2   6   6     8208.83     8961.23    182.12 o 
   3   6   6        2.49        0.58      1.91 o 
   4   6   6      563.49      587.81     11.28 o 
   5   6   6      425.56      420.60      9.86 o 
   6   6   6     1021.40     1030.42     15.76 o 
   7   6   6     1033.15      974.54     38.62 o 
   8   6   6       54.67       55.26      5.02 o 
   9   6   6      270.97      266.09      9.92 o 
  10   6   6      139.33      104.69      7.10 o 
  11   6   6       63.67       70.82      7.97 o 
  12   6   6        8.83       11.43      4.65 o 
  13   6   6       25.33       41.22      9.35 o 
  14   6   6        1.15        2.08      7.97 o 
 -10   7   6       73.02       82.10     13.51 o 
  -9   7   6        7.90       12.12      8.66 o 
  -8   7   6      308.12      303.80     18.36 o 
  -7   7   6        0.32        0.00      6.24 o 
  -6   7   6      102.61      102.54     11.08 o 
  -5   7   6        0.04        0.69      4.50 o 
  -4   7   6      606.26      592.35     19.74 o 
  -3   7   6       97.41       92.49      8.31 o 
  -2   7   6      211.75      225.51     11.78 o 
  -1   7   6       29.61       24.59      5.20 o 
   0   7   6      486.41      409.45     13.86 o 
   1   7   6       65.83       60.27      6.93 o 
   2   7   6      261.14      302.26     11.38 o 
   3   7   6      135.85      115.35      4.33 o 
   4   7   6        0.48        0.00      1.66 o 
   5   7   6      788.96      788.38     13.55 o 
   6   7   6      225.99      205.12      7.83 o 
   7   7   6      916.08      902.83     16.14 o 
   8   7   6      201.98      187.80      8.33 o 
   9   7   6      422.41      451.63     20.26 o 
  10   7   6        0.28        2.04      3.25 o 
  11   7   6      140.16      154.21      9.18 o 
  12   7   6      201.40      226.52     11.14 o 
  13   7   6        3.18        3.12      7.27 o 
  14   7   6        0.69        0.00      7.27 o 
 -10   8   6      122.07      143.41     17.32 o 
  -9   8   6        4.36        4.16      8.66 o 
  -8   8   6        0.30        2.08      7.62 o 
  -7   8   6      131.90      128.86     13.86 o 
  -6   8   6      165.61      180.82     13.86 o 
  -5   8   6      653.84      663.02     22.86 o 
  -4   8   6        1.00        0.69      4.50 o 
  -3   8   6       47.78       49.54      7.27 o 
  -2   8   6       85.94       90.76      8.31 o 
  -1   8   6      276.73      279.20     13.16 o 
   0   8   6        6.69       12.12      4.85 o 
   1   8   6      184.34      175.97     10.05 o 
   2   8   6      398.94      364.13     17.32 o 
   3   8   6       18.04       14.40      2.94 o 
   4   8   6       82.69       69.57      5.02 o 
   5   8   6       57.72       65.90      5.13 o 
   6   8   6      875.84      816.30     15.09 o 
   7   8   6        1.33        1.46      2.75 o 
   8   8   6      144.22      156.30      8.08 o 
   9   8   6        4.09        8.52      3.55 o 
  10   8   6      444.18      443.96     13.96 o 
  11   8   6       63.70       65.11      6.98 o 
  12   8   6       82.63       65.64      7.44 o 
  13   8   6        1.13        4.50      8.66 o 
  -9   9   6       25.45       25.29     10.74 o 
  -8   9   6       16.44       14.20      9.70 o 
  -7   9   6       95.53      104.27     12.82 o 
  -6   9   6        0.06        1.39      6.24 o 
  -5   9   6       89.91       85.91     10.39 o 
  -4   9   6      757.40      808.16     24.94 o 
  -3   9   6       44.52       42.61      7.27 o 
  -2   9   6      122.33       91.45      9.01 o 
  -1   9   6       36.46       37.76      6.58 o 
   0   9   6      738.06      730.56     20.44 o 
   1   9   6      146.95      138.49      8.31 o 
   2   9   6      135.14      147.07      7.09 o 
   3   9   6      116.26       97.34      7.97 o 
   4   9   6       11.73        9.35      4.50 o 
   5   9   6      721.55      718.44     21.82 o 
   6   9   6       53.77       55.93      5.37 o 
   7   9   6      151.55      141.89     14.72 o 
   8   9   6        0.82        0.00      3.16 o 
   9   9   6      162.03      184.83      9.55 o 
  10   9   6       85.32       79.32      7.35 o 
  11   9   6      137.56      148.09      9.67 o 
  12   9   6       11.09       10.91      5.51 o 
  13   9   6       16.32       21.34      6.71 o 
  -8  10   6       74.34       74.13     13.16 o 
  -7  10   6        7.85       11.43      8.31 o 
  -6  10   6      157.41      133.02     13.51 o 
  -5  10   6      149.93      115.01     12.12 o 
  -4  10   6      138.86      146.18     12.47 o 
  -3  10   6       23.14       15.59      6.24 o 
  -2  10   6        8.47        5.20      4.85 o 
  -1  10   6      193.62      201.95     12.82 o 
   0  10   6       25.53       30.24      4.41 o 
   1  10   6        0.60        0.39      2.75 o 
   2  10   6        0.00        3.65      2.91 o 
   3  10   6       65.11       61.38      5.51 o 
   4  10   6       11.42        9.70      5.20 o 
   5  10   6      447.94      447.21     18.71 o 
   6  10   6       93.37       98.03     10.39 o 
   7  10   6        3.48        3.81      4.85 o 
   8  10   6      100.27      103.04      7.96 o 
   9  10   6       56.12       74.82     10.05 o 
  10  10   6       71.36       72.04      7.71 o 
  11  10   6       15.98       14.17      5.75 o 
  12  10   6       32.32       32.03      7.34 o 
  -8  11   6       12.89        9.01      9.70 o 
  -7  11   6        7.05        7.27      9.01 o 
  -6  11   6       21.85       20.44      8.66 o 
  -5  11   6       28.17       24.59      7.97 o 
  -4  11   6       12.39        8.31      6.58 o 
  -3  11   6       27.51       27.37      7.27 o 
  -2  11   6      165.38      173.89     12.82 o 
  -1  11   6      925.95      943.95     25.98 o 
   0  11   6       40.89       37.41      5.14 o 
   1  11   6       68.57       50.64      5.37 o 
   2  11   6       23.58       28.91      4.39 o 
   3  11   6       16.19       12.12      5.54 o 
   4  11   6       84.23       73.78      9.35 o 
   5  11   6        5.88        5.20      5.54 o 
   6  11   6      177.85      160.04     12.82 o 
   7  11   6       37.09       48.50      9.01 o 
   8  11   6        4.16        0.35      5.89 o 
   9  11   6      127.49      134.40     13.51 o 
  10  11   6       35.23       31.87      9.35 o 
  11  11   6      181.95      219.03     12.98 o 
  -7  12   6       84.80       91.45     14.55 o 
  -6  12   6       59.32       56.81     11.78 o 
  -5  12   6        0.12        0.00      6.58 o 
  -4  12   6       36.36       30.83      8.66 o 
  -3  12   6        4.97       10.05      6.58 o 
  -2  12   6      177.22      198.49     14.55 o 
  -1  12   6        3.97        3.12      4.04 o 
   0  12   6      247.51      239.88     18.71 o 
   1  12   6       61.59       61.99      6.37 o 
   2  12   6      282.78      257.94     10.52 o 
   3  12   6       62.41       46.07      8.66 o 
   4  12   6      174.67      173.55     13.86 o 
   5  12   6      241.27      242.48     16.28 o 
   6  12   6      134.41      100.80     12.12 o 
   7  12   6       28.46       29.79      8.66 o 
   8  12   6       19.03       30.83      9.01 o 
   9  12   6       19.38       25.98      9.35 o 
  10  12   6        0.16        3.12      7.97 o 
  -5  13   6       11.15       13.86      9.01 o 
  -4  13   6       43.40       42.95     10.05 o 
  -3  13   6        6.93        8.66      7.27 o 
  -2  13   6        0.20        0.00      4.39 o 
  -1  13   6       41.06       57.87      6.98 o 
   0  13   6        9.59        9.68      4.77 o 
   1  13   6       23.37       20.40      5.13 o 
   2  13   6        1.37        0.00      5.89 o 
   3  13   6      202.06      207.15     15.59 o 
   4  13   6       61.57       67.55     10.74 o 
   5  13   6      217.30      271.58     17.67 o 
   6  13   6       15.80       13.86      7.97 o 
   7  13   6       47.47       45.03     10.39 o 
   8  13   6       23.78       23.21      9.70 o 
   9  13   6        0.52        3.12      8.31 o 
  -4  14   6        3.18        3.81      8.66 o 
  -3  14   6       17.78        9.91      6.24 o 
  -2  14   6       53.65       59.71      8.07 o 
  -1  14   6        2.93        1.91      5.14 o 
   0  14   6       29.31       33.68      6.46 o 
   1  14   6       25.63       30.83      9.35 o 
   2  14   6      120.84      110.50     13.86 o 
   3  14   6       16.79       12.47      8.31 o 
   4  14   6      118.60      133.37     14.90 o 
   5  14   6        2.91        0.00      7.62 o 
   6  14   6       52.36       67.89     12.12 o 
   7  14   6       15.14       14.90      9.70 o 
  -1  15   6        1.93        0.47      6.35 o 
   0  15   6        6.09        3.81      6.37 o 
   1  15   6       12.42        9.70      9.35 o 
   2  15   6      201.69      213.04     18.01 o 
   3  15   6        6.18        8.66      9.70 o 
   4  15   6        1.06        0.35      9.01 o 
   5  15   6       16.05       34.64     11.43 o 
  -2 -11   7       18.81       13.86      9.70 o 
  -1 -11   7       47.09       40.48      7.47 o 
   0 -11   7       74.77       72.18      8.53 o 
   1 -11   7        0.33        1.26      5.32 o 
   2 -11   7        5.87        3.81      6.93 o 
   3 -11   7        0.97        3.12      7.27 o 
   4 -11   7       21.81       29.79     10.39 o 
   5 -11   7        3.31        4.16      8.31 o 
   6 -11   7       10.48       16.63      9.35 o 
   7 -11   7       30.84       25.29     10.74 o 
  -4 -10   7        0.33        0.69      8.31 o 
  -3 -10   7       22.23       20.44      9.70 o 
  -2 -10   7        1.35        0.00      7.97 o 
  -1 -10   7      386.89      450.99     15.80 o 
   0 -10   7       22.88       37.70     11.78 o 
   1 -10   7       22.06       24.76      5.75 o 
   2 -10   7        1.97        5.33      4.91 o 
   3 -10   7       25.49       25.83      6.49 o 
   4 -10   7       23.74       26.68      6.98 o 
   5 -10   7       16.73       19.05      8.66 o 
   6 -10   7       92.39       99.42     13.16 o 
   7 -10   7        0.29        1.39      8.31 o 
   8 -10   7        2.33        2.08      9.70 o 
   9 -10   7        1.86        0.00      9.70 o 
  -5  -9   7        8.47        9.01      8.66 o 
  -4  -9   7       22.60       23.90      9.01 o 
  -3  -9   7      218.29      249.41     17.32 o 
  -2  -9   7       87.59       92.84     11.78 o 
  -1  -9   7       11.59       16.96      5.13 o 
   0  -9   7      158.95      158.28      9.67 o 
   1  -9   7       88.12       99.23      7.84 o 
   2  -9   7       35.73       29.64      5.72 o 
   3  -9   7        0.30        2.10      4.39 o 
   4  -9   7       73.21       70.96      7.35 o 
   5  -9   7      575.13      564.23     42.43 o 
   6  -9   7      146.74      127.98      9.02 o 
   7  -9   7      123.77      111.89     13.51 o 
   8  -9   7       47.92       39.84     10.39 o 
   9  -9   7       63.69       64.78     12.47 o 
  10  -9   7        5.11        4.50      9.70 o 
  -6  -8   7       17.59       14.55      9.35 o 
  -5  -8   7      358.06      342.25     20.09 o 
  -4  -8   7      156.13      154.84     14.20 o 
  -3  -8   7        3.28        3.12      6.58 o 
  -2  -8   7      126.80      115.01     11.78 o 
  -1  -8   7      270.07      274.56     11.51 o 
   0  -8   7        6.42       10.05      4.16 o 
   1  -8   7      214.40      228.71     12.47 o 
   2  -8   7        0.47        0.00      3.79 o 
   3  -8   7     1015.27     1036.22     73.61 o 
   4  -8   7       66.78       58.43     17.15 o 
   5  -8   7       37.99       47.67      5.97 o 
   6  -8   7       12.63       16.32      4.98 o 
   7  -8   7       76.00       82.79     11.08 o 
   8  -8   7       19.40       14.55      8.66 o 
   9  -8   7        5.01        9.35      7.97 o 
  10  -8   7       32.39       34.99     11.08 o 
  11  -8   7        2.98        0.00     10.39 o 
  -7  -7   7      124.00      139.60     15.59 o 
  -6  -7   7       17.12       17.67      8.31 o 
  -5  -7   7      168.70      178.40     14.55 o 
  -4  -7   7       31.15       29.79      7.97 o 
  -3  -7   7      141.18      134.06     12.47 o 
  -2  -7   7      298.93      311.76     16.63 o 
  -1  -7   7      194.10      209.24      9.67 o 
   0  -7   7      160.86      126.55      7.84 o 
   1  -7   7       20.69       28.00      4.77 o 
   2  -7   7      772.14      673.24     65.99 o 
   3  -7   7      549.85      541.87     14.20 o 
   4  -7   7      269.22      259.11     14.90 o 
   5  -7   7        7.54       10.89      3.90 o 
   6  -7   7       53.02       45.73      8.66 o 
   7  -7   7       11.55       12.59      4.33 o 
   8  -7   7       47.35       53.15      6.11 o 
   9  -7   7       25.91       30.82      5.89 o 
  10  -7   7        8.50        1.62      4.91 o 
  11  -7   7        1.10        1.73      9.01 o 
  -8  -6   7        6.78        5.89      7.62 o 
  -7  -6   7       84.32       81.06     11.78 o 
  -6  -6   7        0.68        0.00      5.89 o 
  -5  -6   7        2.26        4.50      5.89 o 
  -4  -6   7      146.82      127.48     12.12 o 
  -3  -6   7        4.63        5.89      5.20 o 
  -2  -6   7     1055.41      939.79     26.67 o 
  -1  -6   7      446.57      426.77     18.01 o 
   0  -6   7      106.37       90.31      6.73 o 
   1  -6   7       15.50       22.81      4.14 o 
   2  -6   7      162.15      160.44     16.63 o 
   3  -6   7      156.03      145.39      9.87 o 
   4  -6   7      162.81      148.48      9.53 o 
   5  -6   7      222.70      205.49      9.35 o 
   6  -6   7      175.56      185.13     12.12 o 
   7  -6   7      590.25      604.66     23.04 o 
   8  -6   7       28.51       29.10      7.62 o 
   9  -6   7      132.67      123.10      8.31 o 
  10  -6   7        2.87        3.54      4.08 o 
  11  -6   7       26.42       17.67      7.27 o 
  12  -6   7       10.17        7.97      6.93 o 
  -9  -5   7       37.73       39.14     10.39 o 
  -8  -5   7      225.07      236.94     17.32 o 
  -7  -5   7      205.43      195.72     15.24 o 
  -6  -5   7        0.13        0.35      5.20 o 
  -5  -5   7        1.15        0.00      4.85 o 
  -4  -5   7      912.89      909.65     27.02 o 
  -3  -5   7     1106.16     1025.35     27.71 o 
  -2  -5   7        7.90       11.43      5.20 o 
  -1  -5   7      180.21      165.93     11.43 o 
   0  -5   7       29.12       32.36      4.39 o 
   1  -5   7     1569.23     1665.70     76.38 o 
   2  -5   7       33.58       29.88      5.54 o 
   3  -5   7      884.11      863.23     18.19 o 
   4  -5   7      228.38      232.20     10.91 o 
   5  -5   7      295.77      289.61      9.80 o 
   6  -5   7      116.20      123.40      7.27 o 
   7  -5   7      212.49      190.74     14.90 o 
   8  -5   7      708.62      693.17     22.52 o 
   9  -5   7       29.85       20.85      4.58 o 
  10  -5   7       35.93       38.96      5.86 o 
  11  -5   7        0.03        0.00      5.20 o 
  12  -5   7      189.92      204.72     15.24 o 
  13  -5   7        4.94        4.50      7.27 o 
  -9  -4   7      135.08      164.19     15.59 o 
  -8  -4   7        0.58        9.35      7.27 o 
  -7  -4   7       42.60       46.07      9.01 o 
  -6  -4   7        2.62        3.12      4.85 o 
  -5  -4   7      841.68      894.07     26.67 o 
  -4  -4   7        8.74       12.82      5.20 o 
  -3  -4   7      164.90      164.19     11.43 o 
  -2  -4   7     1143.99     1057.91     25.98 o 
   0  -4   7      201.83      159.69     10.39 o 
   1  -4   7      241.84      222.90      8.45 o 
   2  -4   7      783.30      818.55     21.13 o 
   3  -4   7        5.46        7.39      2.81 o 
   4  -4   7      127.52      134.86      6.93 o 
   5  -4   7       18.62       18.99      3.55 o 
   6  -4   7     1066.64     1106.28     18.36 o 
   7  -4   7      639.70      615.41     13.47 o 
   8  -4   7      364.02      382.14     11.26 o 
   9  -4   7       51.40       45.53      5.26 o 
  10  -4   7        1.48        2.42      4.50 o 
  11  -4   7      231.25      230.01     14.55 o 
  12  -4   7        4.63        5.54      5.89 o 
  13  -4   7      133.22      140.29     13.86 o 
  14  -4   7        1.86        6.93      7.97 o 
 -10  -3   7       29.69       23.90      9.35 o 
  -9  -3   7        7.77       11.08      7.62 o 
  -8  -3   7       56.16       51.61      9.35 o 
  -7  -3   7        4.97        3.12      5.20 o 
  -6  -3   7      283.09      263.61     15.24 o 
  -5  -3   7      128.71      123.32     10.74 o 
  -4  -3   7     1303.23     1331.23     30.14 o 
  -3  -3   7      274.86      244.56     12.82 o 
  -2  -3   7      695.94      743.73     21.13 o 
  -1  -3   7        0.12        0.00      2.77 o 
   0  -3   7     1407.73     1452.81     27.71 o 
   1  -3   7     2179.10     2179.33    275.04 o 
   2  -3   7      278.11      232.78     18.36 o 
   3  -3   7       74.54       83.70      5.26 o 
   4  -3   7      249.47      237.79      8.07 o 
   5  -3   7       24.38       18.08      3.16 o 
   6  -3   7       84.62       94.41      5.88 o 
   7  -3   7      128.06      107.21      6.12 o 
   8  -3   7      133.71      138.35      6.98 o 
   9  -3   7       58.45       57.31      5.37 o 
  10  -3   7        8.60        1.73      4.16 o 
  11  -3   7      506.26      447.21     19.40 o 
  12  -3   7      122.00      117.08     11.78 o 
  13  -3   7        0.28        3.81      5.89 o 
  14  -3   7       31.04       28.06      9.35 o 
 -10  -2   7        5.50        8.52      6.16 o 
  -9  -2   7        1.86        3.46      6.58 o 
  -8  -2   7       28.48       24.94      7.62 o 
  -7  -2   7        1.19        4.85      5.20 o 
  -6  -2   7       45.17       38.45      7.27 o 
  -5  -2   7     2565.14     2595.25     41.91 o 
  -4  -2   7      149.49      132.33     10.05 o 
  -2  -2   7       10.05       10.39      4.16 o 
  -1  -2   7     1048.38      884.71     21.48 o 
   0  -2   7        5.17        5.20      3.46 o 
   1  -2   7     2503.90     2419.97     33.60 o 
   2  -2   7      204.18      187.67     11.08 o 
   3  -2   7      214.85      246.06     15.24 o 
   4  -2   7      112.84      119.88      9.70 o 
   5  -2   7      778.52      821.27     25.81 o 
   6  -2   7      562.13      604.99     26.33 o 
   7  -2   7       56.08       57.48      5.54 o 
   8  -2   7       96.65      102.50      9.18 o 
   9  -2   7        2.45        1.73      3.46 o 
  10  -2   7        7.82        5.54      4.50 o 
  11  -2   7      107.62      104.61     10.74 o 
  12  -2   7      162.30      184.29     14.20 o 
  13  -2   7       64.54       50.23      9.35 o 
  14  -2   7        5.79        1.39      6.58 o 
  15  -2   7        3.37        7.97      7.97 o 
 -10  -1   7        2.95        2.42      5.49 o 
  -9  -1   7        5.99        6.37      5.23 o 
  -8  -1   7       81.98       87.64     10.74 o 
  -7  -1   7        0.25        1.04      4.50 o 
  -6  -1   7       38.92       44.34      7.62 o 
  -5  -1   7     1886.17     1857.41     34.29 o 
  -4  -1   7     1357.03     1336.42     28.06 o 
  -3  -1   7       13.72        6.58      4.16 o 
  -2  -1   7     1282.23     1312.52     25.63 o 
  -1  -1   7     1339.38     1305.25     24.59 o 
   0  -1   7      338.84      334.97     12.47 o 
   1  -1   7       23.02       27.71      4.50 o 
   2  -1   7      360.49      355.06     12.47 o 
   3  -1   7       13.99       15.28      1.80 o 
   4  -1   7      597.77      661.46     19.47 o 
   5  -1   7       60.74       67.91      3.45 o 
   6  -1   7      128.91       94.57      4.02 o 
   7  -1   7      556.78      529.22     19.40 o 
   8  -1   7        1.97        0.58      2.24 o 
   9  -1   7       16.01        7.27      4.16 o 
  10  -1   7        0.03        0.00      3.12 o 
  11  -1   7      393.67      408.41     18.01 o 
  12  -1   7        0.21        4.50      5.20 o 
  14  -1   7        1.44        0.69      6.58 o 
  15  -1   7       23.70       16.63      9.01 o 
 -10   0   7       16.47       10.79      6.07 o 
  -9   0   7       56.40       57.77      6.90 o 
  -8   0   7        1.54        0.00      4.04 o 
  -7   0   7      131.83      106.35     10.05 o 
  -6   0   7      416.93      416.38     16.97 o 
  -5   0   7       42.87       40.18      6.58 o 
  -4   0   7       13.50       15.59      4.85 o 
  -3   0   7      445.08      460.02     15.59 o 
  -2   0   7     1500.71     1578.21     27.02 o 
  -1   0   7       17.03       33.60      4.85 o 
   0   0   7      450.26      440.62     13.51 o 
   1   0   7     1437.13     1315.98     22.86 o 
   2   0   7       83.61      101.50      6.93 o 
   3   0   7      583.27      607.19      9.29 o 
   4   0   7        0.47        0.67      1.91 o 
   5   0   7     1821.93     1864.15     78.34 o 
   6   0   7        8.99       11.21      2.06 o 
   7   0   7      211.27      221.79     10.10 o 
   8   0   7        6.26        8.79      2.66 o 
   9   0   7       24.58       14.55      4.85 o 
  10   0   7       94.12       76.21      8.66 o 
  11   0   7        1.48        0.00      3.81 o 
  12   0   7       40.22       36.03      7.62 o 
  13   0   7        0.01        0.69      5.20 o 
  14   0   7      104.50       89.72     11.78 o 
  15   0   7        5.13        4.85      7.62 o 
 -10   1   7        5.48        6.96      5.82 o 
  -9   1   7       40.32       55.28      6.81 o 
  -8   1   7       70.63       78.45      7.20 o 
  -7   1   7       24.61       12.07      4.39 o 
  -6   1   7       74.13       74.82      8.31 o 
  -5   1   7        1.94        2.08      4.16 o 
  -4   1   7       63.05       65.47      7.27 o 
  -3   1   7      348.52      371.69     13.51 o 
  -2   1   7      508.46      468.34     14.55 o 
  -1   1   7     3797.14     3943.45     39.14 o 
   0   1   7     4321.54     4406.24     40.18 o 
   1   1   7     9707.67    12087.38     66.86 o 
   2   1   7     1933.21     2183.03     28.06 o 
   3   1   7     1876.40     2071.04     86.95 o 
   4   1   7     1990.69     2073.43     31.00 o 
   5   1   7      177.77      169.13      5.82 o 
   6   1   7        0.72        2.82      1.66 o 
   7   1   7      431.95      434.62     13.53 o 
   8   1   7        9.53       16.44      3.05 o 
   9   1   7        7.76        9.37      3.00 o 
  10   1   7       22.61       23.21      5.89 o 
  11   1   7      159.79      139.95     11.43 o 
  12   1   7        1.66        2.08      4.50 o 
  13   1   7       14.85        7.62      5.89 o 
  14   1   7       33.57       47.80      9.70 o 
  15   1   7       32.02       26.33      9.70 o 
 -10   2   7       45.09       50.92     11.43 o 
  -9   2   7       23.43       31.87      9.35 o 
  -8   2   7      366.26      358.96     16.11 o 
  -7   2   7        2.34        3.20      3.81 o 
  -6   2   7        0.40        0.00      3.30 o 
  -5   2   7       20.82       19.74      4.04 o 
  -4   2   7      293.16      284.40     12.12 o 
  -3   2   7        1.05        1.73      3.12 o 
  -2   2   7     1081.98     1127.89     20.78 o 
  -1   2   7      279.64      290.63     10.74 o 
   0   2   7     1907.80     1837.67     24.94 o 
   1   2   7       68.53       75.17      6.24 o 
   2   2   7     1092.83     1219.68     20.44 o 
   3   2   7      203.48      197.22      5.97 o 
   4   2   7      925.04      725.04     11.09 o 
   5   2   7      527.89      541.29     10.11 o 
   6   2   7        3.06        2.25      1.96 o 
   7   2   7      339.84      366.06     15.07 o 
   8   2   7      910.23      857.33     97.51 o 
   9   2   7       43.01       44.71      8.31 o 
  10   2   7      209.02      205.26      8.81 o 
  11   2   7        9.09        4.85      4.85 o 
  12   2   7       20.59       18.71      6.58 o 
  13   2   7        3.71        4.85      5.54 o 
  14   2   7        0.11        5.20      6.24 o 
  15   2   7       34.93       28.06      9.35 o 
 -10   3   7       20.80       25.63     11.08 o 
  -9   3   7       91.12      103.57     13.16 o 
  -8   3   7       56.92       71.01     10.39 o 
  -7   3   7      248.00      274.00     16.28 o 
  -6   3   7        0.97        0.00      3.65 o 
  -5   3   7        1.15        3.19      3.30 o 
  -4   3   7       21.44       20.24      3.55 o 
  -3   3   7     1078.67     1141.68     33.95 o 
  -2   3   7     2800.92     2656.91     30.14 o 
  -1   3   7      122.09       94.91      6.58 o 
   0   3   7       53.84       68.59      5.54 o 
   1   3   7      633.13      561.87     13.16 o 
   2   3   7      751.07      680.68     14.90 o 
   3   3   7      910.49      978.58     18.36 o 
   4   3   7        9.62        5.20      1.96 o 
   5   3   7        5.65        6.58      2.20 o 
   6   3   7       27.93       20.79      2.94 o 
   7   3   7        3.88        5.20      2.45 o 
   8   3   7       88.14       72.08     10.57 o 
   9   3   7      119.83      119.25     10.91 o 
  10   3   7      167.82      168.46      9.35 o 
  11   3   7      122.76      123.99      7.71 o 
  12   3   7        8.45        5.89      5.89 o 
  13   3   7        6.20        3.81      5.54 o 
  14   3   7      182.18      176.67     15.24 o 
  15   3   7      105.84       74.13     12.12 o 
 -10   4   7        3.65        0.00      9.70 o 
  -9   4   7       85.36      100.80     13.16 o 
  -8   4   7       50.11       51.27      9.70 o 
  -7   4   7      780.12      768.67     25.63 o 
  -6   4   7      232.24      252.87     15.24 o 
  -5   4   7      107.29      100.80     10.05 o 
  -4   4   7       11.74       10.59      3.05 o 
  -3   4   7      329.10      299.05      8.66 o 
  -2   4   7      221.11      228.17      7.24 o 
  -1   4   7      385.47      405.59     27.71 o 
   0   4   7      234.90      198.67     23.04 o 
   1   4   7       15.01       13.01      2.56 o 
   2   4   7      140.17      108.19      4.77 o 
   3   4   7       46.44       50.82      3.06 o 
   4   4   7     1417.03     1341.65     37.48 o 
   5   4   7       28.06       21.59      2.14 o 
   6   4   7      306.43      281.74      8.20 o 
   7   4   7       71.83       83.28      5.26 o 
   8   4   7      105.46       94.01      7.79 o 
   9   4   7      319.01      325.26     10.16 o 
  10   4   7       24.22       30.39      4.39 o 
  11   4   7        4.85        3.36      3.30 o 
  12   4   7       14.97       13.16      6.58 o 
  13   4   7       38.12       46.42      9.35 o 
  14   4   7       41.79       28.75      9.01 o 
  15   4   7       17.09       23.56      9.70 o 
 -10   5   7       11.64       15.24     10.39 o 
  -9   5   7      151.43      171.82     17.32 o 
  -8   5   7      319.57      368.57     20.44 o 
  -7   5   7       44.54       40.18      9.01 o 
  -6   5   7       18.28       21.13      6.93 o 
  -5   5   7      126.62      135.44     11.08 o 
  -4   5   7       17.67       16.97      5.20 o 
  -3   5   7      171.34      185.33     11.08 o 
  -2   5   7     1162.26     1220.77     27.54 o 
  -1   5   7       97.93      105.19      5.06 o 
   0   5   7      254.59      252.69     43.13 o 
   1   5   7      149.04      116.21      4.98 o 
   2   5   7     2517.04     2595.33    107.21 o 
   3   5   7      702.23      731.14     24.96 o 
   4   5   7      831.25      837.38     35.38 o 
   5   5   7       52.26       54.02      4.28 o 
   6   5   7       10.03        9.70      2.94 o 
   7   5   7      144.91      114.77      8.49 o 
   8   5   7        0.83        1.04      2.32 o 
   9   5   7       69.10       69.08      5.63 o 
  10   5   7      189.09      184.68      8.69 o 
  11   5   7        6.15        0.72      3.16 o 
  12   5   7        0.53        1.43      3.65 o 
  13   5   7       28.84       26.67      7.97 o 
  14   5   7       27.45       39.84      9.70 o 
  15   5   7        1.40        0.35      7.62 o 
 -10   6   7       36.98       33.95     12.12 o 
  -9   6   7       13.81        9.35      8.66 o 
  -8   6   7       28.59       22.52      8.66 o 
  -7   6   7      179.60      201.61     15.24 o 
  -6   6   7       63.25       80.71     10.39 o 
  -5   6   7      145.21      128.17     11.43 o 
  -4   6   7        3.52        4.50      4.16 o 
  -3   6   7      100.72       80.02      8.31 o 
  -2   6   7       72.27       65.47      7.62 o 
  -1   6   7      186.40      177.36     10.39 o 
   0   6   7        0.60        0.35      3.46 o 
   1   6   7     3070.79     3304.60    125.05 o 
   2   6   7       20.76       28.90      4.68 o 
   3   6   7     1885.66     1829.21     69.37 o 
   4   6   7      736.14      777.51     41.36 o 
   5   6   7      240.65      274.05      8.18 o 
   6   6   7      540.09      515.69     19.57 o 
   7   6   7       87.67       85.93      5.86 o 
   8   6   7      205.70      205.60      8.45 o 
   9   6   7        0.75        1.42      2.81 o 
  10   6   7       15.59       14.02      3.90 o 
  11   6   7       47.13       53.10      6.12 o 
  12   6   7       18.93       21.99      5.14 o 
  13   6   7       93.77       94.91     12.12 o 
  14   6   7        0.27        0.00      6.93 o 
  -9   7   7      188.62      163.50     16.63 o 
  -8   7   7        0.42        0.35      7.27 o 
  -7   7   7      133.97      111.89     12.47 o 
  -6   7   7        6.80        0.00      4.85 o 
  -5   7   7        0.41        0.00      4.50 o 
  -4   7   7        3.61        0.00      4.50 o 
  -3   7   7      120.27      118.12      9.70 o 
  -2   7   7       24.25       17.32      4.85 o 
  -1   7   7      112.10      128.86      9.35 o 
   0   7   7      550.42      566.37     16.63 o 
   1   7   7     1162.15     1133.43     22.17 o 
   2   7   7      669.80      619.90     11.93 o 
   3   7   7        1.33        0.29      1.86 o 
   4   7   7     1216.71     1198.28     15.73 o 
   5   7   7      463.41      472.20     23.04 o 
   6   7   7     2188.65     2248.17     32.91 o 
   7   7   7       50.75       61.60      5.37 o 
   8   7   7      286.70      274.42     10.57 o 
   9   7   7       64.71       72.72      6.00 o 
  10   7   7       28.60       41.48      5.37 o 
  11   7   7        6.12        4.77      3.79 o 
  12   7   7      101.23       88.10      7.96 o 
  13   7   7       57.89       63.91      7.71 o 
  14   7   7        8.51       12.47      8.66 o 
  -9   8   7      158.98      182.21     18.01 o 
  -8   8   7       13.69       15.24      9.01 o 
  -7   8   7        0.59        0.00      6.93 o 
  -6   8   7      401.55      384.51     19.40 o 
  -5   8   7      164.69      204.72     14.55 o 
  -4   8   7      704.69      760.70     23.90 o 
  -3   8   7        2.66        0.00      4.16 o 
  -2   8   7        5.62        9.35      4.50 o 
  -1   8   7        3.49        4.50      3.81 o 
   0   8   7      420.24      394.55     15.24 o 
   1   8   7        3.40        3.81      4.16 o 
   2   8   7       99.48      100.42      5.88 o 
   3   8   7      567.61      579.35     52.13 o 
   4   8   7      419.65      412.57     15.93 o 
   5   8   7      273.16      262.88      8.63 o 
   6   8   7       33.34       35.35      4.41 o 
   7   8   7     1293.07     1298.51     19.87 o 
   8   8   7       11.93       12.64      3.67 o 
   9   8   7        5.90        5.75      3.55 o 
  10   8   7        2.42        0.00      3.55 o 
  11   8   7        4.28       11.58      4.63 o 
  12   8   7       72.30       75.55      9.18 o 
  13   8   7       18.14       15.39      5.91 o 
  -8   9   7        0.37        0.00      8.31 o 
  -7   9   7       25.13       28.41      9.35 o 
  -6   9   7      345.76      366.15     19.40 o 
  -5   9   7       92.63       78.98     10.39 o 
  -4   9   7       45.35       41.22      8.31 o 
  -3   9   7      683.66      691.07     22.86 o 
  -2   9   7       19.12       15.93      5.54 o 
  -1   9   7       48.30       34.99      6.24 o 
   0   9   7        0.08        0.00      3.81 o 
   1   9   7      480.76      477.94     31.18 o 
   2   9   7      103.93      104.18      6.49 o 
   3   9   7      166.35      183.95      7.79 o 
   4   9   7        0.08        0.00      3.12 o 
   5   9   7      360.73      333.24     15.59 o 
   6   9   7      666.97      610.02     21.13 o 
   7   9   7      179.58      163.12      8.28 o 
   8   9   7        8.67        6.98      3.79 o 
   9   9   7        0.34        1.30      3.40 o 
  10   9   7       77.28       90.23      7.79 o 
  11   9   7        0.53        1.52      4.39 o 
  12   9   7       15.06       20.21      5.97 o 
  13   9   7       31.25       36.62      7.20 o 
  -8  10   7       14.03       19.05     11.08 o 
  -7  10   7      161.74      158.65     15.93 o 
  -6  10   7       53.59       46.42     10.05 o 
  -5  10   7        7.73       11.43      7.27 o 
  -4  10   7       16.65       30.48      8.31 o 
  -3  10   7        4.17       14.55      6.58 o 
  -2  10   7       57.32       39.84      7.97 o 
  -1  10   7        5.89       12.82      5.54 o 
   0  10   7      840.85      846.95     23.21 o 
   1  10   7       65.44       50.52      5.37 o 
   2  10   7      161.93      160.51      8.07 o 
   3  10   7        0.28        0.35      3.81 o 
   5  10   7        5.60        1.04      4.16 o 
   6  10   7      439.51      445.13     19.05 o 
   7  10   7      146.60      144.80     12.12 o 
   8  10   7       20.15       25.63      7.27 o 
   9  10   7       58.26       67.70      7.22 o 
  10  10   7      118.95      106.33      8.67 o 
  11  10   7       36.20       40.32      6.95 o 
  12  10   7        0.41        0.69      5.41 o 
  -7  11   7       11.73        9.01      9.01 o 
  -6  11   7       22.84       13.51      8.66 o 
  -5  11   7        2.60        4.85      6.93 o 
  -4  11   7       49.77       53.69      9.70 o 
  -3  11   7        0.85        1.73      5.89 o 
  -2  11   7      208.61      184.29     13.51 o 
  -1  11   7      124.12       93.18     10.39 o 
   0  11   7      762.46      695.35     29.27 o 
   1  11   7        0.21        0.00      3.05 o 
   2  11   7      115.88      112.12      7.34 o 
   3  11   7       32.36       32.91      6.93 o 
   4  11   7       49.27       43.65      7.97 o 
   5  11   7      203.95      221.35     14.55 o 
   6  11   7       11.29       18.36      6.93 o 
   7  11   7      163.74      161.42     13.51 o 
   8  11   7        0.89        1.39      5.89 o 
   9  11   7      101.82      110.16     12.82 o 
  10  11   7       79.85       80.02     11.78 o 
  11  11   7       56.64       63.39     11.78 o 
  -6  12   7      126.87      127.13     15.59 o 
  -5  12   7       16.18       18.71      9.01 o 
  -4  12   7       10.74        7.27      7.62 o 
  -3  12   7        9.14        2.77      6.93 o 
  -2  12   7        0.04        0.00      4.85 o 
  -1  12   7       36.66       26.96      5.26 o 
   0  12   7       12.89        5.02      4.16 o 
   1  12   7      104.07       92.40      7.58 o 
   2  12   7       16.15       15.59      6.58 o 
   3  12   7       71.26       81.40     10.39 o 
   4  12   7       48.23       48.50      9.01 o 
   5  12   7      172.87      160.73     13.86 o 
   6  12   7      183.44      208.53     15.24 o 
   7  12   7        4.85        1.04      6.24 o 
   8  12   7        0.22        1.04      6.93 o 
   9  12   7       76.70       87.29     12.47 o 
  10  12   7      131.44      128.86     15.24 o 
  -5  13   7        0.10        0.00      8.66 o 
  -4  13   7       55.52       69.63     12.47 o 
  -3  13   7       55.19       59.23     11.43 o 
  -2  13   7       12.47        5.89      7.27 o 
  -1  13   7        1.00        1.00      4.53 o 
   0  13   7      110.63      126.08      9.18 o 
   1  13   7       11.33        9.95      4.63 o 
   2  13   7       12.26       20.44      7.62 o 
   3  13   7       33.54       26.33      8.31 o 
   4  13   7      251.01      242.48     16.63 o 
   5  13   7       13.23       17.32      8.31 o 
   6  13   7      125.45      129.55     14.20 o 
   7  13   7        7.27        9.01      7.97 o 
   8  13   7        0.03        1.04      7.62 o 
   9  13   7      121.15      153.46     16.63 o 
  -3  14   7        3.77        7.62      9.35 o 
  -2  14   7        3.54        6.66      5.86 o 
  -1  14   7       51.14       62.35      8.08 o 
   0  14   7        0.13        2.60      5.14 o 
   1  14   7       25.12       16.63      8.31 o 
   2  14   7       31.28       28.75      9.35 o 
   3  14   7      122.67      130.25     14.90 o 
   4  14   7        2.60        5.54      7.97 o 
   5  14   7       61.06       70.67     12.12 o 
   6  14   7        4.82        0.00      7.62 o 
   7  14   7       22.90       25.63     10.39 o 
   0  15   7        5.45        7.27      9.35 o 
   1  15   7       20.54       15.59      9.70 o 
   2  15   7       15.95       15.93      9.70 o 
   3  15   7        5.99       12.47     10.05 o 
   4  15   7        3.33        1.04      9.01 o 
   5  15   7       61.89       95.61     14.55 o 
   1 -11   8       22.27       24.48      7.05 o 
   2 -11   8        0.76        1.79      6.54 o 
   3 -11   8        5.67        7.97      9.01 o 
   4 -11   8      232.14      231.05     18.71 o 
   5 -11   8        0.16        0.00      8.66 o 
  -2 -10   8       46.27       47.11     12.12 o 
  -1 -10   8       18.98       28.68      6.98 o 
   0 -10   8       96.61      118.09     10.03 o 
   1 -10   8        2.43        5.20      5.32 o 
   2 -10   8       12.87       10.35      5.47 o 
   3 -10   8        5.09        0.80      5.72 o 
   4 -10   8      146.56      130.38     10.52 o 
   5 -10   8       88.46       95.95     13.16 o 
   6 -10   8        0.97        3.12      9.01 o 
   7 -10   8      111.74      110.16     14.55 o 
   8 -10   8        1.42        2.08     10.39 o 
  -4  -9   8       11.16       13.51      9.70 o 
  -3  -9   8       16.47        8.66      8.66 o 
  -2  -9   8       86.86       98.38     13.16 o 
  -1  -9   8       98.18       96.99     12.47 o 
   0  -9   8       39.76       39.24      6.71 o 
   1  -9   8       55.71       67.44      7.44 o 
   2  -9   8        0.16        1.97      4.63 o 
   3  -9   8       43.16       44.02      6.73 o 
   4  -9   8       44.82       46.43      6.86 o 
   5  -9   8        0.40        0.00      5.37 o 
   6  -9   8       17.84       20.09      8.31 o 
   7  -9   8        3.56        3.46      5.32 o 
   8  -9   8       14.07       24.25     10.05 o 
   9  -9   8        6.31        4.85      9.70 o 
  -5  -8   8        1.80        2.42      8.31 o 
  -4  -8   8      122.40      131.98     14.90 o 
  -3  -8   8      141.79      148.95     14.55 o 
  -2  -8   8        5.61        9.70      7.27 o 
  -1  -8   8       21.63       23.90      7.97 o 
   0  -8   8      235.43      243.73     11.39 o 
   1  -8   8        0.17        0.00      3.83 o 
   2  -8   8       15.20       17.16      5.13 o 
   3  -8   8       65.84       65.31     10.05 o 
   4  -8   8        5.69        8.14      4.90 o 
   5  -8   8        3.36        3.12      6.24 o 
   6  -8   8      657.82      610.43     16.52 o 
   7  -8   8       31.44       28.99      6.07 o 
   8  -8   8       31.02       20.31      5.72 o 
   9  -8   8       88.36      102.35      9.15 o 
  10  -8   8      142.66      125.05     15.59 o 
  11  -8   8      172.42      168.01     19.40 o 
  -6  -7   8      107.25      113.27     14.20 o 
  -5  -7   8        3.80        5.54      7.27 o 
  -4  -7   8       40.49       47.11      9.70 o 
  -3  -7   8        5.36       10.05      6.93 o 
  -2  -7   8      466.56      449.63     20.78 o 
  -1  -7   8      715.71      713.59     24.94 o 
   0  -7   8       96.24       85.19      7.47 o 
   1  -7   8       15.54       17.15      4.65 o 
   2  -7   8        3.99        3.22      3.90 o 
   3  -7   8       42.63       44.47      6.00 o 
   4  -7   8       46.85       60.67      6.61 o 
   5  -7   8        1.83        2.01      3.58 o 
   6  -7   8       53.18       55.26      7.62 o 
   7  -7   8       15.40       12.12      4.65 o 
   8  -7   8       21.64       21.97      5.54 o 
   9  -7   8        2.04        2.53      4.63 o 
  10  -7   8       14.63       20.34      5.82 o 
  11  -7   8        3.33        2.77      7.27 o 
  -7  -6   8       29.09       24.25      9.35 o 
  -6  -6   8       23.36       31.18      9.01 o 
  -5  -6   8        5.42        2.42      6.24 o 
  -4  -6   8       26.54       29.79      7.97 o 
  -3  -6   8      350.91      359.22     18.36 o 
  -2  -6   8       38.02       48.84      8.66 o 
  -1  -6   8      452.19      463.14     19.74 o 
   0  -6   8        6.49        8.66      3.67 o 
   1  -6   8       82.36       79.49      6.73 o 
   2  -6   8       15.47       18.45      4.41 o 
   3  -6   8       69.92       67.14      6.24 o 
   4  -6   8      517.44      531.20     14.07 o 
   5  -6   8        0.07        0.59      3.16 o 
   6  -6   8      607.97      584.00     14.82 o 
   7  -6   8      360.42      343.31     11.86 o 
   8  -6   8        6.67        5.89      3.99 o 
   9  -6   8        4.50        7.17      4.58 o 
  10  -6   8        5.66        6.45      4.66 o 
  11  -6   8       17.86        9.35      6.93 o 
  12  -6   8        6.73        7.62      7.27 o 
  -8  -5   8       15.85       16.28      9.01 o 
  -7  -5   8      237.80      268.12     18.36 o 
  -6  -5   8       42.91       48.50      9.35 o 
  -5  -5   8        0.15        0.00      4.85 o 
  -4  -5   8      157.78      142.03     12.47 o 
  -3  -5   8      816.59      768.32     25.29 o 
  -2  -5   8      182.47      166.62     12.47 o 
  -1  -5   8       53.88       57.85      8.31 o 
   0  -5   8      778.16      778.71     23.56 o 
   1  -5   8        0.05        1.21      3.18 o 
   2  -5   8     3386.83     3510.55    361.47 o 
   3  -5   8      295.71      321.46     15.59 o 
   4  -5   8     1490.03     1540.86     27.54 o 
   5  -5   8      461.83      425.96     12.12 o 
   6  -5   8      167.91      188.16      8.67 o 
   7  -5   8       24.55       21.15      4.39 o 
   8  -5   8        0.91        0.00      3.40 o 
   9  -5   8       79.26       84.88      8.49 o 
  10  -5   8       16.62       20.09      6.58 o 
  11  -5   8        0.21        0.00      5.20 o 
  12  -5   8       37.75       33.60      8.66 o 
  13  -5   8        6.45       13.16      8.31 o 
  -8  -4   8      110.93      125.40     14.90 o 
  -6  -4   8      111.70      109.46     12.12 o 
  -5  -4   8      112.87      106.35     11.08 o 
  -4  -4   8      764.88      744.77     24.59 o 
  -3  -4   8      237.57      228.97     13.86 o 
  -2  -4   8       59.34       72.74      8.66 o 
   0  -4   8       59.50       59.93      7.62 o 
   1  -4   8      560.44      608.28     19.74 o 
   2  -4   8       14.78       12.12      3.43 o 
   3  -4   8       18.06       13.03      3.40 o 
   4  -4   8        1.83        0.59      2.49 o 
   5  -4   8      228.43      266.40      9.54 o 
   6  -4   8      210.71      235.03      9.06 o 
   7  -4   8      851.55      846.12     16.39 o 
   8  -4   8      270.44      296.66     13.68 o 
   9  -4   8        7.11        4.64      3.90 o 
  10  -4   8       10.67       12.47      5.89 o 
  11  -4   8        6.39        4.85      5.54 o 
  12  -4   8      102.35       92.49     11.43 o 
  13  -4   8        1.58        0.00      6.58 o 
  14  -4   8        7.70        6.58      8.31 o 
  -9  -3   8       42.59       43.99     10.74 o 
  -8  -3   8        8.50       10.74      7.97 o 
  -7  -3   8      345.98      356.10     19.40 o 
  -6  -3   8       34.47       41.91      7.97 o 
  -5  -3   8      290.58      288.21     15.93 o 
  -4  -3   8       81.19       91.80      9.70 o 
  -3  -3   8      445.97      364.42     16.28 o 
  -2  -3   8      270.91      258.42     13.51 o 
  -1  -3   8      198.93      174.59     11.08 o 
   1  -3   8      698.11      664.05     19.74 o 
   2  -3   8      390.64      384.62     15.76 o 
   3  -3   8      235.11      215.87      8.20 o 
   4  -3   8       62.92       52.81      6.58 o 
   5  -3   8       14.21        8.66      2.94 o 
   6  -3   8      440.42      475.00     18.71 o 
   7  -3   8       44.44       52.98      5.02 o 
   8  -3   8      132.36      120.90      6.86 o 
   9  -3   8       15.92       11.68      3.72 o 
  10  -3   8      293.91      283.36     15.24 o 
  11  -3   8        7.98        2.08      5.20 o 
  12  -3   8      142.93      138.91     12.82 o 
  13  -3   8       83.41       83.83     11.43 o 
  14  -3   8       28.13       16.28      8.31 o 
  -9  -2   8       12.23       12.47      8.66 o 
  -8  -2   8      171.47      178.05     15.24 o 
  -7  -2   8      127.58      126.09     12.47 o 
  -6  -2   8        0.04        1.73      5.20 o 
  -5  -2   8       84.13       92.14      9.70 o 
  -4  -2   8      218.17      216.50     13.16 o 
  -3  -2   8       90.82       93.88      9.01 o 
  -2  -2   8        0.63        0.69      3.12 o 
  -1  -2   8       15.47        9.70      4.16 o 
   0  -2   8     1800.88     1447.96     28.41 o 
   1  -2   8       14.85        7.97      4.16 o 
   2  -2   8      970.90     1012.19     23.21 o 
   3  -2   8       10.34       10.20      2.81 o 
   4  -2   8      101.92       89.80      5.75 o 
   5  -2   8      126.25      124.74     19.57 o 
   6  -2   8      396.30      412.58     29.44 o 
   7  -2   8      305.72      325.96     15.41 o 
   8  -2   8      134.84      154.46     15.24 o 
   9  -2   8       28.01       32.56      6.24 o 
  10  -2   8        3.11        1.04      4.16 o 
  11  -2   8      171.42      164.89     12.82 o 
  12  -2   8       40.42       49.54      9.01 o 
  13  -2   8       98.62      113.62     12.12 o 
  14  -2   8        7.36        9.01      7.27 o 
  -9  -1   8        5.83       12.12      5.91 o 
  -8  -1   8       43.10       44.69      9.35 o 
  -7  -1   8      138.96      116.04     12.12 o 
  -6  -1   8       26.16       27.02      6.93 o 
  -5  -1   8      120.61      102.54      9.70 o 
  -4  -1   8      567.95      536.92     19.05 o 
  -3  -1   8       10.40       12.12      4.50 o 
  -2  -1   8       30.70       26.33      5.20 o 
  -1  -1   8     1374.19     1325.34     26.67 o 
   0  -1   8     1066.24     1019.81     22.86 o 
   1  -1   8      990.75      966.81     22.17 o 
   2  -1   8      204.94      189.83     10.39 o 
   3  -1   8       53.42       54.04      6.24 o 
   4  -1   8        5.85        7.42      2.56 o 
   5  -1   8     1256.72     1404.62    101.67 o 
   6  -1   8      576.46      657.31     34.81 o 
   7  -1   8      340.37      406.66     22.86 o 
   8  -1   8      162.85      148.95     10.39 o 
   9  -1   8       78.35       67.55      7.97 o 
  10  -1   8       36.84       36.72      6.93 o 
  11  -1   8       62.34       67.89      9.01 o 
  12  -1   8      411.30      407.37     19.40 o 
  13  -1   8        0.29        0.00      5.20 o 
  14  -1   8        0.06        0.00      5.89 o 
  15  -1   8        0.03        0.35      7.27 o 
  -9   0   8       79.96       98.92      9.16 o 
  -8   0   8       70.51       71.23      7.40 o 
  -7   0   8      194.17      177.70     13.51 o 
  -6   0   8      255.19      237.98     14.20 o 
  -5   0   8      317.25      349.87     15.93 o 
  -4   0   8       61.28       50.23      6.93 o 
  -3   0   8        1.31        2.42      3.46 o 
  -2   0   8      168.42      154.15     10.39 o 
  -1   0   8     2695.69     2639.59     36.03 o 
   0   0   8      464.17      424.00     14.55 o 
   1   0   8      275.58      241.79     11.08 o 
   2   0   8      923.16      842.45     19.74 o 
   3   0   8       44.94       46.42      5.89 o 
   4   0   8       80.77       99.83      4.66 o 
   5   0   8       67.57       86.94      6.75 o 
   6   0   8     2799.30     3200.15    107.06 o 
   7   0   8        1.73        1.68      2.13 o 
   8   0   8        3.21        4.16      3.46 o 
   9   0   8       25.44       20.09      5.20 o 
  10   0   8      110.58      105.65     10.05 o 
  11   0   8      454.57      433.70     19.05 o 
  12   0   8       18.70       12.12      6.24 o 
  13   0   8       53.25       58.89      9.35 o 
  14   0   8        0.26        0.00      5.89 o 
  15   0   8       12.59       15.24      8.66 o 
 -10   1   8       18.72       15.59     10.74 o 
  -9   1   8        4.95        4.13      5.32 o 
  -8   1   8      120.28      111.64      8.63 o 
  -7   1   8      350.18      369.51     13.68 o 
  -6   1   8      555.79      526.53     19.40 o 
  -5   1   8        2.59        5.20      4.50 o 
  -4   1   8      891.08      834.14     22.17 o 
  -3   1   8        0.40        1.39      3.46 o 
  -2   1   8      109.95      107.73      8.31 o 
  -1   1   8       72.42       65.82      6.93 o 
   0   1   8     4536.54     4545.50     44.34 o 
   1   1   8     1123.48     1123.04     22.17 o 
   2   1   8      431.46      461.06     14.20 o 
   3   1   8       56.02       47.11      5.54 o 
   4   1   8       93.26      112.60      5.07 o 
   5   1   8      878.17      804.91     15.59 o 
   6   1   8        7.80       20.71      3.29 o 
   7   1   8       11.45       17.40      3.05 o 
   8   1   8       79.08       88.72     11.26 o 
   9   1   8      159.45      175.85     15.07 o 
  10   1   8        1.00        3.46      4.16 o 
  11   1   8      325.72      303.10     15.93 o 
  12   1   8      109.24      100.80     10.74 o 
  13   1   8        9.71       11.08      6.24 o 
  14   1   8        2.86        0.00      6.24 o 
  15   1   8        1.96        2.77      7.62 o 
 -10   2   8        1.90        0.00     10.05 o 
  -9   2   8        0.01        1.73      8.31 o 
  -8   2   8       64.57       78.63     11.43 o 
  -7   2   8       40.80       43.01     10.57 o 
  -6   2   8      326.33      335.88     25.29 o 
  -4   2   8      424.01      414.99     15.24 o 
  -3   2   8      595.21      578.49     16.97 o 
  -2   2   8      249.94      222.39     11.08 o 
  -1   2   8     1094.08      957.46     20.09 o 
   0   2   8       45.80       42.95      5.20 o 
   1   2   8      774.97      976.86     19.74 o 
   2   2   8       81.30       62.35      5.89 o 
   3   2   8       30.69       27.37      4.50 o 
   4   2   8       26.81       31.78      3.16 o 
   5   2   8     1978.53     2039.83     19.83 o 
   6   2   8      927.42      975.05     14.45 o 
   7   2   8       34.62       39.76      3.90 o 
   8   2   8      116.73      128.98      6.46 o 
   9   2   8      141.49      148.39      7.34 o 
  10   2   8       53.44       54.76      5.89 o 
  11   2   8      143.26      148.61     12.12 o 
  12   2   8       88.56       88.68     10.39 o 
  13   2   8        0.23        1.73      4.85 o 
  14   2   8        8.31        5.20      6.58 o 
  15   2   8        8.37       22.52      9.35 o 
 -10   3   8        0.37        0.00      9.35 o 
  -9   3   8       48.16       44.69     11.08 o 
  -8   3   8       51.37       60.97     11.08 o 
  -7   3   8       90.52       84.52     11.43 o 
  -6   3   8       11.01       12.82      6.93 o 
  -5   3   8     1193.03     1267.93     47.46 o 
  -4   3   8      356.28      387.11     15.07 o 
  -3   3   8      725.67      734.43     58.54 o 
  -2   3   8     1028.86     1006.99     20.78 o 
  -1   3   8     1719.27     1606.62     24.94 o 
   0   3   8        2.19        3.12      2.77 o 
   1   3   8      754.60      786.33     16.97 o 
   2   3   8        1.10        1.04      2.77 o 
   3   3   8      380.69      373.08     12.47 o 
   4   3   8      605.09      569.84     10.64 o 
   5   3   8      114.77      112.84      5.51 o 
   6   3   8       94.05       71.55      5.14 o 
   7   3   8       10.51       11.89      2.94 o 
   8   3   8       63.71       60.88      6.24 o 
   9   3   8      130.19      129.18      7.09 o 
  10   3   8      214.21      239.11     11.78 o 
  11   3   8      261.73      286.63     10.88 o 
  12   3   8       56.19       48.15      8.66 o 
  13   3   8       49.15       37.41      8.66 o 
  14   3   8       46.08       35.68      9.01 o 
  15   3   8       26.42       30.14      9.70 o 
 -10   4   8        5.00       16.63     11.08 o 
  -9   4   8       29.40       39.84     11.43 o 
  -8   4   8      165.93      181.86     15.59 o 
  -7   4   8      239.40      256.68     16.63 o 
  -6   4   8       97.83      144.80     12.82 o 
  -5   4   8        0.20        0.00      5.20 o 
  -4   4   8      142.17      131.63     10.74 o 
  -3   4   8      363.30      335.29     17.49 o 
  -2   4   8      413.75      438.79     20.26 o 
  -1   4   8       66.28       70.91      4.91 o 
   0   4   8     1056.78     1212.20     20.26 o 
   1   4   8     1561.33     1573.13     16.96 o 
   2   4   8     1580.89     1566.43     23.21 o 
   3   4   8        1.71        1.91      1.96 o 
   4   4   8       34.51       36.11      2.86 o 
   5   4   8      132.66      102.91      4.13 o 
   6   4   8       27.62       33.25      3.67 o 
   7   4   8       28.35       30.78      3.79 o 
   8   4   8       60.49       65.27      5.26 o 
   9   4   8      149.60      153.28      7.44 o 
  10   4   8      265.81      241.44      9.67 o 
  11   4   8        5.37        5.21      3.79 o 
  12   4   8        8.19       12.58      4.39 o 
  13   4   8       98.78       98.03     11.78 o 
  14   4   8       22.19       24.94      9.01 o 
  15   4   8       34.23       33.95     10.05 o 
  -9   5   8      100.98       81.40     13.86 o 
  -8   5   8       51.36       74.48     12.12 o 
  -7   5   8      816.46      740.61     26.67 o 
  -6   5   8       91.60       85.22     10.74 o 
  -5   5   8        9.84        9.01      5.89 o 
  -4   5   8      313.03      323.19     15.59 o 
  -3   5   8      971.80      909.31     24.25 o 
  -2   5   8       62.76       69.97      7.97 o 
  -1   5   8     5879.91     6306.92    346.58 o 
   0   5   8      208.61      198.69      6.74 o 
   1   5   8     2009.11     2241.89     85.39 o 
   2   5   8      155.22      138.23      6.06 o 
   3   5   8      441.06      425.76     10.53 o 
   4   5   8      809.97      792.47     22.43 o 
   5   5   8       27.97       25.98      3.43 o 
   6   5   8       12.59        8.24      2.81 o 
   7   5   8        6.06        7.74      2.81 o 
   8   5   8       95.99       96.15      6.00 o 
   9   5   8        4.60        4.85      2.91 o 
  10   5   8       54.16       53.26      5.62 o 
  11   5   8      121.15      100.26      8.14 o 
  12   5   8       56.24       61.22      6.61 o 
  13   5   8        6.81        6.58      7.27 o 
  14   5   8       46.80       57.16     11.08 o 
  15   5   8       12.59       17.32      9.35 o 
  -9   6   8        7.16        7.27      9.70 o 
  -8   6   8       11.23       16.97      9.35 o 
  -7   6   8        7.69        3.12      7.27 o 
  -6   6   8        8.10        4.16      6.58 o 
  -5   6   8       32.87       18.36      6.93 o 
  -4   6   8      516.44      558.75     20.78 o 
  -3   6   8        1.81        0.69      4.16 o 
  -2   6   8      402.30      455.17     16.97 o 
  -1   6   8      266.26      267.77     13.16 o 
   0   6   8      594.69      654.70     18.36 o 
   1   6   8      282.85      313.15     12.82 o 
   2   6   8     3992.15     4489.64    118.30 o 
   3   6   8      104.49      102.41      4.45 o 
   4   6   8       60.10       61.53      3.72 o 
   5   6   8      150.93      141.07      6.46 o 
   6   6   8       51.28       49.91      4.53 o 
   7   6   8       37.73       34.35      4.16 o 
   8   6   8      194.84      164.04     14.38 o 
   9   6   8        2.52        3.13      2.91 o 
  10   6   8       11.56       10.22      3.79 o 
  11   6   8        0.47        0.19      3.40 o 
  12   6   8        2.51        0.04      3.90 o 
  13   6   8       39.38       47.13      6.86 o 
  14   6   8       51.13       53.69     11.78 o 
  -9   7   8       25.67       30.48     11.08 o 
  -8   7   8       92.26       91.10     13.16 o 
  -7   7   8        0.24        0.00      7.62 o 
  -6   7   8        0.33        0.00      5.20 o 
  -5   7   8        1.10        0.00      4.85 o 
  -4   7   8        3.19        0.00      4.85 o 
  -3   7   8        0.20        0.00      3.81 o 
  -2   7   8       52.32       33.60      6.24 o 
  -1   7   8      144.02      138.91      9.70 o 
   0   7   8       93.15       89.37      8.31 o 
   1   7   8      303.74      307.95     12.82 o 
   2   7   8      451.92      434.39     14.20 o 
   3   7   8      486.74      486.93     51.96 o 
   4   7   8       45.41       52.33      6.75 o 
   5   7   8      405.36      375.50     13.16 o 
   6   7   8      180.13      171.53      7.44 o 
   7   7   8      165.33      167.94      7.84 o 
   8   7   8      223.08      217.89      9.06 o 
   9   7   8       31.21       21.82      5.89 o 
  10   7   8       25.04       22.27      4.77 o 
  11   7   8        5.34        4.00      3.99 o 
  12   7   8       21.00       18.40      5.26 o 
  13   7   8        5.70        7.66      5.26 o 
  14   7   8       35.60       37.76     10.39 o 
  -8   8   8       78.05       71.71     12.82 o 
  -7   8   8        1.74        1.04      7.27 o 
  -6   8   8       20.41       21.82      7.62 o 
  -5   8   8      406.65      358.53     18.36 o 
  -4   8   8      145.89      142.03     12.12 o 
  -3   8   8       68.73       62.35      8.66 o 
  -2   8   8       37.84       40.18      6.93 o 
  -1   8   8      151.88      112.23      9.35 o 
   0   8   8        2.67        5.54      4.50 o 
   1   8   8      344.05      361.99     14.55 o 
   2   8   8       37.70       27.38      3.92 o 
   3   8   8        1.74        0.00      2.24 o 
   4   8   8       99.36       75.52      7.97 o 
   5   8   8        7.17        7.62      3.16 o 
   6   8   8        1.84        1.98      2.66 o 
   7   8   8      146.52      129.12      7.34 o 
   8   8   8      173.85      176.89      8.57 o 
   9   8   8        1.12        2.08      3.40 o 
  10   8   8        3.52        6.41      3.90 o 
  11   8   8        1.12        0.00      3.74 o 
  12   8   8       66.04       75.31      7.96 o 
  13   8   8       21.79       30.66      6.73 o 
  -8   9   8        0.03        1.04      9.70 o 
  -7   9   8        7.81       10.05      8.66 o 
  -6   9   8       18.99       18.36      8.31 o 
  -5   9   8      338.32      334.28     18.71 o 
  -4   9   8       15.12       12.47      6.93 o 
  -3   9   8       13.70       16.97      7.27 o 
  -2   9   8      208.80      227.59     13.86 o 
  -1   9   8       40.71       42.61      7.27 o 
   0   9   8        3.24        6.58      4.85 o 
   1   9   8       23.76       24.94      6.24 o 
   2   9   8      413.16      402.06     11.24 o 
   3   9   8       21.96       22.17      5.54 o 
   4   9   8       16.24       11.43      4.50 o 
   5   9   8        1.17        3.81      3.81 o 
   6   9   8        6.18        6.93      4.50 o 
   7   9   8      313.52      331.85     16.28 o 
   8   9   8        0.03        0.00      3.16 o 
   9   9   8       30.57       30.77      5.23 o 
  10   9   8        0.73        0.06      3.83 o 
  11   9   8       14.03       24.38      5.86 o 
  12   9   8        0.74        0.59      4.83 o 
  13   9   8        1.72        2.93      5.57 o 
  -7  10   8        0.46        0.00      9.35 o 
  -6  10   8        1.38        0.35      7.62 o 
  -5  10   8      105.63      116.04     13.16 o 
  -4  10   8       29.92       15.93      7.97 o 
  -3  10   8       37.84       41.22      9.01 o 
  -2  10   8       66.84       61.66      9.35 o 
  -1  10   8       22.80       12.82      6.24 o 
   0  10   8      282.29      248.02     14.20 o 
   1  10   8     1314.91     1211.06     40.88 o 
   2  10   8      177.09      150.97      8.45 o 
   3  10   8       63.04       60.62      8.66 o 
   4  10   8        7.48       15.24      5.54 o 
   5  10   8      271.66      230.36     14.20 o 
   6  10   8       11.00       10.74      5.54 o 
   7  10   8       39.08       41.22      7.97 o 
   8  10   8       40.21       47.11      8.31 o 
   9  10   8       13.23       12.82      6.24 o 
  10  10   8        6.43        2.94      4.35 o 
  11  10   8        1.21        1.54      4.58 o 
  12  10   8        2.30        0.97      5.31 o 
  -6  11   8        0.11        0.00      8.31 o 
  -5  11   8      224.51      201.61     16.97 o 
  -4  11   8        0.01        0.00      6.58 o 
  -3  11   8      118.77      102.54     12.47 o 
  -2  11   8        0.03        0.00      5.54 o 
  -1  11   8      181.06      182.55     13.51 o 
   0  11   8      149.63      156.57     12.82 o 
   1  11   8      243.42      230.01     10.16 o 
   2  11   8       39.23       45.38      8.31 o 
   3  11   8       74.74       69.28      9.35 o 
   4  11   8      342.53      302.76     16.63 o 
   5  11   8      130.72      137.52     12.47 o 
   6  11   8      394.36      378.62     19.05 o 
   7  11   8        0.55        0.00      4.85 o 
   8  11   8       58.29       64.43     10.05 o 
   9  11   8        3.09        5.20      6.93 o 
  10  11   8        1.48        3.12      6.93 o 
  11  11   8       75.24       74.82     12.12 o 
  -5  12   8       96.64      110.50     14.55 o 
  -4  12   8        0.11        0.00      7.27 o 
  -3  12   8       31.89       21.48      8.31 o 
  -2  12   8        2.29        4.50      6.58 o 
  -1  12   8       11.04        6.24      6.58 o 
   0  12   8      211.27      187.07     10.16 o 
   1  12   8        1.30        0.00      3.74 o 
   2  12   8      286.84      245.95     16.28 o 
   3  12   8        6.18        4.85      5.54 o 
   4  12   8      303.79      300.33     17.32 o 
   5  12   8       91.22       90.06     11.43 o 
   6  12   8        0.87        2.08      6.24 o 
   7  12   8       57.94       63.05     10.74 o 
   8  12   8       79.34       83.48     12.12 o 
   9  12   8        2.67        6.93      7.62 o 
  10  12   8        1.77        2.77      7.62 o 
  -4  13   8        1.83        0.00      8.31 o 
  -3  13   8       34.41       32.56     10.05 o 
  -2  13   8       79.18       67.89     11.43 o 
  -1  13   8       14.82        6.39      5.02 o 
   0  13   8       10.79       11.19      4.88 o 
   1  13   8      120.46      120.89     13.16 o 
   2  13   8        3.25        0.00      5.89 o 
   3  13   8      113.90       96.30     12.12 o 
   4  13   8        0.34        0.00      6.58 o 
   5  13   8      445.74      431.27     21.82 o 
   6  13   8       60.97       50.23     10.74 o 
   7  13   8       42.24       40.88     10.39 o 
   8  13   8       27.43       27.71     10.05 o 
   9  13   8       10.37       10.39      8.66 o 
  -2  14   8        1.12        0.01      6.00 o 
  -1  14   8        9.94       18.25      6.46 o 
   0  14   8       42.97       56.12     11.43 o 
   1  14   8        8.35        7.62      7.97 o 
   2  14   8        0.72        0.00      6.93 o 
   3  14   8        1.18        0.00      7.27 o 
   4  14   8      242.02      243.52     18.71 o 
   5  14   8       10.98       12.12      9.01 o 
   6  14   8       44.00       56.12     11.78 o 
   7  14   8        0.05        0.00      7.97 o 
   1  15   8        3.04        0.00      8.66 o 
   2  15   8        0.48        1.39      8.66 o 
   3  15   8       24.86       36.72     11.43 o 
   4  15   8        0.11        0.00      9.01 o 
   0 -10   9        0.87        2.72      5.89 o 
   1 -10   9       83.82       82.97      9.37 o 
   2 -10   9       10.11        4.23      6.11 o 
   3 -10   9        3.90        7.30      6.56 o 
   4 -10   9       46.83       45.12      8.69 o 
   5 -10   9       36.09       46.24      8.82 o 
   6 -10   9       96.55      122.63     15.24 o 
  -2  -9   9       21.57       34.29     11.43 o 
  -1  -9   9      140.98      152.42     16.28 o 
   0  -9   9       18.75       32.22     10.39 o 
   1  -9   9        6.86        9.28      5.97 o 
   2  -9   9       45.04       59.07      8.07 o 
   3  -9   9       32.71       34.60      8.83 o 
   4  -9   9       85.99       92.95      9.30 o 
   5  -9   9      118.69      123.07     10.03 o 
   6  -9   9       25.03       30.04     11.08 o 
   7  -9   9      154.80      150.87     16.97 o 
   8  -9   9       39.42       29.10     11.43 o 
  -4  -8   9        3.55        2.77      7.97 o 
  -3  -8   9      118.18      136.14     15.59 o 
  -2  -8   9      151.10      165.58     15.59 o 
  -1  -8   9       33.02       33.60      9.70 o 
   0  -8   9        3.06       11.08      7.62 o 
   1  -8   9        0.82        0.37      4.49 o 
   2  -8   9        3.21        1.71      4.73 o 
   3  -8   9       64.25       73.66     12.12 o 
   4  -8   9        8.72       10.91      5.63 o 
   5  -8   9      549.29      554.95     16.77 o 
   6  -8   9       67.75       59.03      7.62 o 
   7  -8   9       90.06       84.26      8.48 o 
   8  -8   9       36.87       43.20      7.09 o 
   9  -8   9      231.61      204.14     11.93 o 
  10  -8   9      138.94      151.03     18.36 o 
  -5  -7   9       62.82       61.66     11.78 o 
  -4  -7   9        1.74        2.42      6.93 o 
  -3  -7   9       54.71       48.50     10.39 o 
  -2  -7   9        0.28        1.04      6.93 o 
  -1  -7   9      139.90      168.35     14.20 o 
   0  -7   9       59.43       65.12     10.05 o 
   1  -7   9        3.88        1.25      4.28 o 
   2  -7   9       93.03      105.59      8.32 o 
   3  -7   9       31.54       21.11      5.26 o 
   4  -7   9      573.24      556.84     81.75 o 
   5  -7   9      136.76      121.34      8.81 o 
   6  -7   9      320.45      327.08     12.71 o 
   7  -7   9       15.54       18.45      5.37 o 
   8  -7   9      184.86      179.15     10.53 o 
   9  -7   9       60.35       62.16      7.64 o 
  10  -7   9       10.61       12.03      6.32 o 
  11  -7   9       72.77       60.97     11.08 o 
  -6  -6   9       36.22       54.39     11.43 o 
  -5  -6   9       41.12       45.38     10.39 o 
  -4  -6   9       24.42       19.74      8.31 o 
  -3  -6   9       40.95       36.72      8.66 o 
  -2  -6   9      245.03      224.12     15.59 o 
  -1  -6   9        0.35        1.04      5.54 o 
   0  -6   9        3.98        7.27      5.89 o 
   1  -6   9       11.89       18.39      4.88 o 
   2  -6   9       33.81       39.16      5.72 o 
   3  -6   9       28.59       19.68     10.39 o 
   4  -6   9      490.20      523.41     21.13 o 
   5  -6   9      154.31      166.85     16.45 o 
   6  -6   9        1.58        0.00      3.83 o 
   7  -6   9       53.89       53.09      6.35 o 
   8  -6   9       62.92       68.05      6.95 o 
   9  -6   9      151.19      138.56     11.26 o 
  10  -6   9      127.16      119.16     12.82 o 
  11  -6   9       33.06       26.67      8.66 o 
  12  -6   9        5.14        4.16      7.62 o 
  -7  -5   9       53.37       66.16     12.12 o 
  -6  -5   9       94.46      115.01     13.86 o 
  -5  -5   9       11.19       10.05      7.27 o 
  -4  -5   9        8.86       13.16      6.58 o 
  -3  -5   9        1.73        1.39      4.85 o 
  -2  -5   9      241.39      251.49     15.59 o 
  -1  -5   9      267.55      283.01     16.28 o 
   0  -5   9      185.61      154.15     12.47 o 
   1  -5   9     1161.78     1099.14     29.10 o 
   2  -5   9      183.83      196.66     10.22 o 
   3  -5   9      352.86      349.84     67.03 o 
   4  -5   9        1.76        7.04      3.65 o 
   5  -5   9     1173.89     1308.73     74.30 o 
   6  -5   9       26.14       29.03      4.88 o 
   7  -5   9      478.59      485.10     13.84 o 
   8  -5   9       94.26      106.38      7.84 o 
   9  -5   9       41.91       53.53      6.49 o 
  10  -5   9      577.12      629.07     24.25 o 
  11  -5   9       34.95       25.98      7.97 o 
  12  -5   9       22.76       16.63      7.97 o 
  13  -5   9        2.55        3.81      8.31 o 
  -7  -4   9      152.10      168.35     15.93 o 
  -6  -4   9       76.74       85.22     11.78 o 
  -5  -4   9       26.14       19.40      7.27 o 
  -4  -4   9        5.98        3.12      4.85 o 
  -3  -4   9      708.65      647.43     23.56 o 
  -2  -4   9       64.47       51.96      8.31 o 
  -1  -4   9        3.42        7.27      5.20 o 
   0  -4   9      158.95      134.06     11.08 o 
   1  -4   9        9.51       15.93      5.89 o 
   2  -4   9     1764.12     1593.80     32.91 o 
   3  -4   9       90.29      103.02      7.09 o 
   4  -4   9        3.91        1.04      3.46 o 
   5  -4   9       18.48       18.57      4.24 o 
   6  -4   9        0.85        0.00      2.91 o 
   7  -4   9        0.99        2.03      3.33 o 
   8  -4   9      363.56      384.28     12.24 o 
   9  -4   9       61.96       59.33      6.37 o 
  10  -4   9       29.29       19.74      6.58 o 
  11  -4   9       28.13       29.79      7.62 o 
  12  -4   9       10.04        6.93      6.93 o 
  13  -4   9       57.23       44.69     10.39 o 
  -8  -3   9        0.45        2.77      7.62 o 
  -7  -3   9        1.88        3.12      7.27 o 
  -6  -3   9      223.75      237.63     16.28 o 
  -5  -3   9       85.39       77.59     10.05 o 
  -4  -3   9       94.19      105.65     10.74 o 
  -3  -3   9       24.45       22.17      6.24 o 
  -2  -3   9      996.50     1031.59     27.71 o 
  -1  -3   9      328.88      293.75     14.90 o 
   0  -3   9      135.62      127.13     10.39 o 
   1  -3   9        5.29        2.42      3.81 o 
   2  -3   9      260.47      248.37     13.51 o 
   3  -3   9      430.29      470.01     34.12 o 
   4  -3   9        0.58        1.22      2.75 o 
   5  -3   9      137.38      116.24      6.85 o 
   6  -3   9       59.84       67.01      5.75 o 
   7  -3   9       11.49       14.97      3.90 o 
   8  -3   9        7.66        3.61      3.40 o 
   9  -3   9       18.81       16.28      5.89 o 
  10  -3   9       97.48      117.08     11.08 o 
  11  -3   9      142.32      162.46     13.16 o 
  12  -3   9       26.35       20.78      7.27 o 
  13  -3   9        7.12        5.89      7.27 o 
  14  -3   9       40.66       47.11     10.74 o 
  -8  -2   9       23.33       24.94      9.35 o 
  -7  -2   9      113.19      123.67     12.82 o 
  -6  -2   9       87.07      113.27     12.47 o 
  -5  -2   9       99.94       97.34     10.74 o 
  -4  -2   9      165.18      167.31     12.47 o 
  -3  -2   9      738.79      718.09     23.21 o 
  -2  -2   9       65.09       56.81      7.62 o 
  -1  -2   9       53.13       36.03      6.24 o 
   0  -2   9        8.59       13.16      4.50 o 
   1  -2   9      527.01      503.67     17.67 o 
   2  -2   9        3.73        2.77      3.81 o 
   3  -2   9      681.90      710.47     20.78 o 
   4  -2   9      655.02      645.90     50.06 o 
   5  -2   9      218.29      258.69     17.15 o 
   6  -2   9      216.01      208.42     12.64 o 
   7  -2   9      308.21      360.02     19.92 o 
   8  -2   9        2.71        1.52      2.94 o 
   9  -2   9      138.74      105.31     10.05 o 
  10  -2   9        3.16        0.00      3.81 o 
  11  -2   9        9.46        6.24      5.54 o 
  12  -2   9        6.70       10.74      6.24 o 
  13  -2   9       16.22       16.28      7.62 o 
  14  -2   9       12.52       18.36      9.01 o 
  -8  -1   9       14.66       14.20      7.97 o 
  -7  -1   9       16.47       24.25      7.97 o 
  -6  -1   9       93.78       85.91     10.39 o 
  -5  -1   9       67.50       58.89      8.66 o 
  -4  -1   9       62.47       58.89      8.31 o 
  -3  -1   9      602.26      566.37     20.09 o 
  -2  -1   9      556.61      503.67     18.36 o 
  -1  -1   9        1.79        3.12      3.46 o 
   0  -1   9      637.41      586.11     18.71 o 
   1  -1   9      614.80      566.02     18.01 o 
   2  -1   9      176.70      149.30     10.05 o 
   3  -1   9      190.74      166.97     10.39 o 
   4  -1   9     1600.12     1721.97     31.18 o 
   5  -1   9       10.37       16.70      5.02 o 
   6  -1   9     1477.10     1626.33    144.10 o 
   7  -1   9      178.97      201.59      8.07 o 
   8  -1   9        0.31        2.42      3.46 o 
   9  -1   9       23.71       36.37      6.58 o 
  10  -1   9       18.33       14.20      5.54 o 
  11  -1   9       26.64       35.33      7.97 o 
  12  -1   9       54.60       48.50      9.01 o 
  13  -1   9       21.48       22.86      7.62 o 
  14  -1   9       22.59       20.44      8.31 o 
  -9   0   9       68.60       96.99     14.55 o 
  -8   0   9      154.29      142.29     10.40 o 
  -7   0   9       87.98       83.14     11.08 o 
  -6   0   9      251.97      239.71     14.90 o 
  -5   0   9      268.04      259.11     14.90 o 
  -4   0   9       53.61       50.92      7.62 o 
  -3   0   9        3.58        6.24      4.16 o 
  -2   0   9       31.86       33.25      5.89 o 
  -1   0   9      351.27      363.38     14.90 o 
   0   0   9     1351.96     1302.13     26.67 o 
   1   0   9       54.65       47.80      6.24 o 
   2   0   9        4.77        7.62      3.81 o 
   3   0   9      326.70      315.92     13.51 o 
   4   0   9      106.38      103.92      8.66 o 
   5   0   9      729.52      717.75     20.09 o 
   6   0   9        8.87       11.78      4.50 o 
   7   0   9      870.94      988.62     34.81 o 
   8   0   9       19.23       19.40      5.20 o 
   9   0   9        4.28        5.54      4.16 o 
  10   0   9       85.72       75.17      9.01 o 
  11   0   9       76.05       84.87     10.05 o 
  12   0   9      121.81      114.31     11.78 o 
  13   0   9        7.07        6.58      5.89 o 
  14   0   9        0.07        0.00      5.89 o 
  15   0   9        2.83        0.00      7.27 o 
  -9   1   9        0.00        0.00      9.01 o 
  -8   1   9        2.84        2.06      5.23 o 
  -7   1   9      275.00      262.15     11.86 o 
  -6   1   9      513.28      533.81     20.78 o 
  -4   1   9        2.01        1.04      3.81 o 
  -2   1   9       24.89       21.82      5.20 o 
  -1   1   9      157.67      131.63      9.35 o 
   0   1   9       10.93        8.66      4.16 o 
   2   1   9      164.10      167.31     10.05 o 
   3   1   9        7.38       14.90      4.16 o 
   4   1   9       13.63       15.40      3.12 o 
   5   1   9       58.67       57.34      4.53 o 
   6   1   9      936.69      913.10     64.78 o 
   7   1   9        5.05        4.68      2.69 o 
   8   1   9        0.32        1.04      3.46 o 
   9   1   9       34.93       42.61      6.93 o 
  10   1   9      667.01      725.37     23.90 o 
  11   1   9        4.82       11.08      5.89 o 
  12   1   9       73.90       64.43      9.35 o 
  13   1   9       17.00       27.37      7.97 o 
  14   1   9        0.65        0.00      5.89 o 
  15   1   9        2.35        0.00      6.93 o 
  -9   2   9       25.68       19.05     11.08 o 
  -8   2   9        6.66       10.74      8.31 o 
  -7   2   9      270.68      279.89     18.01 o 
  -6   2   9      103.45       99.87      7.79 o 
  -5   2   9       93.44       86.60      9.35 o 
  -4   2   9      237.43      210.96     12.47 o 
  -3   2   9       63.09       55.42      7.27 o 
  -2   2   9       39.67       49.19      6.58 o 
  -1   2   9       78.83       76.21      7.62 o 
   0   2   9      766.56      693.15     18.36 o 
   1   2   9       34.32       32.91      5.20 o 
   2   2   9      142.67      155.19      9.35 o 
   3   2   9       14.50       14.55      4.50 o 
   4   2   9     1667.57     1775.91     53.87 o 
   5   2   9      110.45      110.01      5.72 o 
   6   2   9     1916.38     2078.59     21.60 o 
   7   2   9      163.01      179.08      8.66 o 
   8   2   9        7.31       10.37      3.16 o 
   9   2   9       61.87       56.78      5.37 o 
  10   2   9       70.91       59.87      5.88 o 
  11   2   9      228.60      217.89     14.55 o 
  12   2   9       28.39       31.18      7.97 o 
  13   2   9       22.56       22.86      7.27 o 
  14   2   9       21.50       24.59      8.31 o 
  15   2   9       20.88       27.37      9.70 o 
  -9   3   9        0.29        1.04      8.66 o 
  -8   3   9       10.95       15.24      9.01 o 
  -7   3   9       38.69       36.72      9.35 o 
  -6   3   9      219.04      218.93     15.59 o 
  -5   3   9        6.53       10.99      4.24 o 
  -4   3   9       23.38       22.72      4.41 o 
  -3   3   9        0.63        5.20      4.50 o 
  -2   3   9      386.62      349.17     13.86 o 
  -1   3   9      901.25      903.42     20.44 o 
   0   3   9     1137.69     1107.45     22.17 o 
   1   3   9       39.29       41.91      5.54 o 
   2   3   9      388.03      372.04     13.16 o 
   3   3   9      149.50      140.64      9.01 o 
   4   3   9      340.55      325.39      8.92 o 
   5   3   9      867.56      934.51     24.59 o 
   6   3   9      441.05      453.75     10.74 o 
   7   3   9       56.93       87.35      5.89 o 
   8   3   9       57.74       67.09      5.51 o 
   9   3   9      333.55      324.90     10.50 o 
  10   3   9      513.16      538.41     13.80 o 
  11   3   9      293.64      298.57     16.97 o 
  12   3   9      159.51      168.24     11.26 o 
  13   3   9        1.74        0.00      5.89 o 
  14   3   9        0.41        4.16      6.93 o 
  15   3   9       24.59       23.56      9.35 o 
  -9   4   9        9.16       16.97     11.08 o 
  -8   4   9       26.12       38.45     10.74 o 
  -7   4   9      375.02      391.09     20.78 o 
  -6   4   9      382.88      421.23     20.44 o 
  -5   4   9        1.74        1.39      5.20 o 
  -4   4   9       21.51       20.44      6.24 o 
  -3   4   9        1.90        6.93      4.85 o 
  -2   4   9       28.90       26.48      4.04 o 
  -1   4   9     2758.73     2889.51    151.20 o 
   0   4   9      413.19      412.57     13.51 o 
   1   4   9      680.48      645.35     16.28 o 
   2   4   9       66.26       73.44      6.93 o 
   3   4   9      433.09      400.10     13.51 o 
   4   4   9       89.13       78.46      5.26 o 
   5   4   9        8.78       13.16      3.05 o 
   6   4   9      274.58      276.94     10.74 o 
   7   4   9       81.85       78.33      7.27 o 
   8   4   9       14.96       24.68      4.04 o 
   9   4   9       60.78       58.20      5.37 o 
  10   4   9      447.09      423.09     12.60 o 
  11   4   9      139.92      140.94      8.43 o 
  12   4   9       61.19       46.83      6.12 o 
  13   4   9        0.07        0.00      5.89 o 
  14   4   9       52.17       53.00     10.74 o 
  15   4   9       26.62       30.14     10.05 o 
  -9   5   9       20.41       16.97     10.74 o 
  -8   5   9       54.06       59.93     12.12 o 
  -7   5   9      257.45      288.21     18.71 o 
  -6   5   9      246.66      228.28     15.93 o 
  -5   5   9        1.22       11.08      6.58 o 
  -4   5   9     3502.84     3850.27     53.69 o 
  -3   5   9      782.55      807.81     24.25 o 
  -2   5   9     1968.12     2113.06     36.72 o 
  -1   5   9       17.83       20.09      5.20 o 
   0   5   9      317.12      320.37     17.49 o 
   1   5   9        0.02        0.00      2.56 o 
   2   5   9      619.80      658.47     20.78 o 
   3   5   9        0.41        0.70      1.86 o 
   4   5   9       36.08       32.34      3.00 o 
   5   5   9      475.79      439.71     10.77 o 
   6   5   9        0.43        0.00      2.41 o 
   7   5   9       21.65       17.84      3.55 o 
   8   5   9        4.24        3.34      2.66 o 
   9   5   9      189.60      198.55      8.81 o 
  10   5   9       11.38       10.01      3.79 o 
  11   5   9       84.00       85.09      7.10 o 
  12   5   9       31.17       41.81      6.00 o 
  13   5   9       86.95       89.09      8.20 o 
  14   5   9       11.65       13.51      8.31 o 
  -8   6   9       82.15       82.79     13.51 o 
  -7   6   9        3.55        1.73      7.97 o 
  -6   6   9      168.20      164.89     14.55 o 
  -5   6   9       34.65       48.50      9.01 o 
  -4   6   9      105.26      105.31     11.08 o 
  -3   6   9      261.82      251.14     14.55 o 
  -2   6   9      138.54      116.74     10.39 o 
  -1   6   9      608.42      593.04     19.05 o 
   0   6   9       31.19       18.71      5.89 o 
   1   6   9       31.58       30.14      5.89 o 
   2   6   9      100.25       82.88      6.06 o 
   3   6   9     1529.27     1508.38     79.17 o 
   4   6   9        3.65        1.91      2.45 o 
   5   6   9       75.44       77.34      5.26 o 
   6   6   9       70.74       76.00      5.51 o 
   7   6   9        8.33       14.30      3.55 o 
   8   6   9       19.09       17.20      3.79 o 
   9   6   9      101.95       93.37      6.73 o 
  10   6   9       22.50       26.70      4.77 o 
  11   6   9        0.01        0.00      3.50 o 
  12   6   9       10.98        7.91      4.77 o 
  13   6   9        1.08        2.50      4.77 o 
  14   6   9        7.16        9.01      8.66 o 
  -8   7   9        7.29        7.27     10.05 o 
  -7   7   9      143.65      161.42     15.93 o 
  -6   7   9        2.38        0.00      6.24 o 
  -5   7   9       51.13       69.97     10.05 o 
  -4   7   9       12.77        9.70      6.24 o 
  -3   7   9      444.59      496.05     19.74 o 
  -2   7   9       32.83       37.07      6.93 o 
  -1   7   9      306.47      330.81     14.90 o 
   0   7   9        3.96        5.20      4.16 o 
   1   7   9       15.06       13.86      5.20 o 
   2   7   9      208.46      215.46     11.43 o 
   3   7   9      715.00      804.07     47.98 o 
   4   7   9      212.87      218.52      9.70 o 
   5   7   9        7.97        7.35      2.91 o 
   6   7   9      367.30      355.88     10.39 o 
   7   7   9       12.09       11.68      3.55 o 
   8   7   9       56.57       51.96      5.39 o 
   9   7   9      395.75      396.71     12.49 o 
  10   7   9        0.46        2.19      3.65 o 
  11   7   9       30.99       32.66      5.63 o 
  12   7   9       36.06       39.72      6.24 o 
  13   7   9       10.14       17.32      5.88 o 
  14   7   9        0.64        1.29      5.86 o 
  -8   8   9        4.12        1.73     10.05 o 
  -7   8   9       91.43       97.69     13.51 o 
  -6   8   9       14.72        5.54      7.97 o 
  -5   8   9        1.12        7.97      6.58 o 
  -4   8   9      274.83      259.46     15.93 o 
  -3   8   9      246.34      226.55     14.55 o 
  -2   8   9       72.76       75.86      9.01 o 
  -1   8   9       53.17       51.96      7.62 o 
   0   8   9       48.05       37.07      6.58 o 
   1   8   9        5.04        6.58      4.85 o 
   2   8   9      265.04      231.40     11.78 o 
   3   8   9      100.24      114.12     12.99 o 
   4   8   9       42.80       63.74      7.62 o 
   5   8   9       49.30       48.15      6.93 o 
   6   8   9       84.34       69.97      5.75 o 
   7   8   9       44.45       39.89      5.02 o 
   8   8   9        2.82        3.05      3.30 o 
   9   8   9      170.49      181.34      9.18 o 
  10   8   9       16.08       17.13      4.77 o 
  11   8   9        6.23        2.66      4.24 o 
  12   8   9       17.60       13.36      5.37 o 
  13   8   9       28.92       43.70      7.47 o 
  -7   9   9       11.59        3.81      9.01 o 
  -6   9   9       43.70       22.86      9.01 o 
  -5   9   9        0.64        1.73      6.58 o 
  -4   9   9      198.12      173.89     14.20 o 
  -3   9   9       82.58       68.59     10.05 o 
  -2   9   9        8.96       12.12      6.58 o 
  -1   9   9     1284.63     1362.75     30.83 o 
   0   9   9      218.54      229.32     13.51 o 
   1   9   9      520.31      489.47     17.67 o 
   2   9   9        4.87        3.70      3.00 o 
   3   9   9      154.30      129.90     10.74 o 
   4   9   9        3.56        7.27      4.16 o 
   5   9   9        0.24        0.69      3.46 o 
   6   9   9        1.54        3.46      4.16 o 
   7   9   9       31.65       29.44      6.93 o 
   8   9   9       95.49       90.41     10.05 o 
   9   9   9       14.19       18.52      4.77 o 
  10   9   9        0.25        1.89      3.99 o 
  11   9   9        5.71        5.72      4.83 o 
  12   9   9      119.00      141.92     10.50 o 
  13   9   9        0.97        6.16      6.07 o 
  -6  10   9        3.30        3.81      8.66 o 
  -5  10   9        2.09        5.20      7.97 o 
  -4  10   9       15.94       24.59      8.31 o 
  -3  10   9       33.13       29.44      8.31 o 
  -2  10   9      151.39      171.82     13.51 o 
  -1  10   9      540.72      527.23     20.44 o 
   0  10   9      108.95       97.34     10.74 o 
   1  10   9      222.29      217.19     13.51 o 
   2  10   9      694.31      652.71     49.02 o 
   3  10   9        1.38        0.00      4.16 o 
   5  10   9       57.59       49.19      7.97 o 
   6  10   9       51.54       44.34      7.97 o 
   7  10   9        8.42        3.46      4.85 o 
   8  10   9        6.65        7.62      5.54 o 
   9  10   9        5.63        7.97      5.89 o 
  10  10   9        1.92        0.00      5.54 o 
  11  10   9        9.57       13.37      5.99 o 
  12  10   9       10.35       12.33      6.07 o 
  -6  11   9        3.27        0.00      9.01 o 
  -5  11   9        0.08        1.04      8.31 o 
  -4  11   9      149.70      134.40     15.59 o 
  -3  11   9        1.76        0.00      6.58 o 
  -2  11   9       51.95       39.84      9.01 o 
  -1  11   9        0.16        0.00      5.89 o 
   0  11   9        0.45        0.00      5.54 o 
   1  11   9       70.87       67.04      6.61 o 
   2  11   9       46.08       48.15      8.66 o 
   3  11   9       14.19       14.20      6.58 o 
   4  11   9       12.13       13.51      6.24 o 
   5  11   9      112.66      121.93     11.78 o 
   6  11   9       56.94       62.70      9.70 o 
   7  11   9        1.28        0.00      4.85 o 
   8  11   9       38.96       37.76      8.66 o 
   9  11   9        6.21        2.08      6.24 o 
  10  11   9        0.49        1.04      6.58 o 
  11  11   9        4.85        6.93      7.62 o 
  -4  12   9       35.63       43.99     11.43 o 
  -3  12   9       43.96       23.21      9.70 o 
  -2  12   9       32.52       41.91      9.70 o 
  -1  12   9       43.10       44.69      9.35 o 
   0  12   9       24.85       21.79      5.26 o 
   1  12   9      348.69      300.68     18.01 o 
   2  12   9        3.86        4.85      6.24 o 
   3  12   9      121.78      116.04     12.47 o 
   4  12   9        0.51        2.77      6.24 o 
   5  12   9        1.06        5.89      6.24 o 
   6  12   9       70.72       74.82     11.08 o 
   7  12   9       81.47       77.94     11.43 o 
   8  12   9       11.56       12.47      7.97 o 
   9  12   9       11.79        7.97      7.97 o 
  10  12   9        0.95        0.35      7.27 o 
  -3  13   9        9.32        5.54      8.66 o 
  -2  13   9       33.55       38.45     10.39 o 
  -1  13   9       86.97       75.54      8.18 o 
   0  13   9       16.15       11.31      5.37 o 
   1  13   9       27.67       26.67      8.66 o 
   2  13   9       66.49       71.71     11.43 o 
   3  13   9        7.39        7.27      6.93 o 
   4  13   9       65.58       65.12     10.74 o 
   5  13   9        7.25        5.89      7.27 o 
   6  13   9      106.11      119.86     14.20 o 
   7  13   9       36.50       41.91     10.39 o 
   8  13   9       18.87       16.97      9.01 o 
   9  13   9        4.43        7.62      8.66 o 
  -1  14   9        2.77        6.25      6.24 o 
   0  14   9       53.21       43.65     11.08 o 
   1  14   9       67.56       63.39     12.12 o 
   2  14   9       34.91       29.79     10.05 o 
   3  14   9       10.73       10.39      8.31 o 
   4  14   9        0.03        0.00      7.97 o 
   5  14   9      210.14      198.49     17.32 o 
   6  14   9       14.57       14.90      9.35 o 
   7  14   9        7.24        7.27      8.66 o 
   0  -9  10       76.95       91.10     14.20 o 
   1  -9  10      171.95      192.95     18.36 o 
   2  -9  10       77.10       97.07     10.03 o 
   3  -9  10      204.41      213.14     12.98 o 
   4  -9  10        8.19        5.20      6.35 o 
   5  -9  10       98.79      107.62     10.74 o 
   6  -9  10       29.90       25.98     11.08 o 
   7  -9  10        2.28        5.82      7.30 o 
  -2  -8  10       85.91       91.10     13.51 o 
  -1  -8  10      132.95      136.83     15.24 o 
   0  -8  10        9.38        7.62      9.01 o 
   1  -8  10        1.79        4.50      7.97 o 
   2  -8  10      299.29      288.15     13.47 o 
   3  -8  10       14.78       18.20      6.46 o 
   4  -8  10      193.47      205.40     11.86 o 
   5  -8  10        0.64        0.93      5.86 o 
   6  -8  10      150.05      184.83     11.99 o 
   7  -8  10       32.26       37.55      7.34 o 
   8  -8  10        0.11        0.87      5.91 o 
   9  -8  10       44.67       46.80      8.48 o 
  -3  -7  10        0.08        0.00      6.93 o 
  -2  -7  10       44.36       43.65     10.39 o 
  -1  -7  10        1.17        2.08      7.62 o 
   0  -7  10      243.43      277.12     18.01 o 
   1  -7  10      238.78      227.93     16.63 o 
   2  -7  10       36.44       42.69      6.73 o 
   3  -7  10       55.71       60.76      7.34 o 
   4  -7  10       23.27       30.97      6.49 o 
   5  -7  10      309.96      317.61     16.63 o 
   6  -7  10        9.03       10.31      5.26 o 
   7  -7  10       18.42       26.47      6.24 o 
   8  -7  10       37.76       32.97      7.45 o 
   9  -7  10        8.57       15.01      6.49 o 
  10  -7  10       18.39       22.17      8.66 o 
  -4  -6  10       21.56       22.52      9.01 o 
  -3  -6  10        2.74        4.50      6.93 o 
  -2  -6  10       27.75       25.63      8.66 o 
  -1  -6  10      338.81      349.52     19.74 o 
   0  -6  10        0.06        3.46      6.93 o 
   1  -6  10      178.61      183.94     14.90 o 
   2  -6  10      188.06      174.59     14.20 o 
   3  -6  10      319.07      294.82     31.70 o 
   4  -6  10      269.38      254.50     26.67 o 
   5  -6  10      141.46      129.88      9.02 o 
   6  -6  10      153.69      158.92      9.86 o 
   7  -6  10        7.86        5.09      4.49 o 
   8  -6  10       68.66       71.13      7.58 o 
   9  -6  10       50.32       51.71      7.20 o 
  10  -6  10       27.24       25.63      8.31 o 
  11  -6  10       25.64       35.33     10.39 o 
  -5  -5  10       28.49       25.29      9.35 o 
  -4  -5  10        0.16        1.73      6.24 o 
  -3  -5  10        5.78        5.89      6.24 o 
  -2  -5  10        2.54        6.24      5.89 o 
  -1  -5  10      196.44      184.98     14.20 o 
   0  -5  10       16.06       10.74      6.58 o 
   1  -5  10       68.15       75.52     10.39 o 
   2  -5  10      153.38      141.33     12.47 o 
   3  -5  10       13.78       18.53      5.14 o 
   4  -5  10      166.90      186.44      9.79 o 
   5  -5  10      443.15      426.00     16.11 o 
   6  -5  10       37.41       40.03      5.97 o 
   7  -5  10      243.59      234.23     11.60 o 
   8  -5  10      584.61      558.80     22.69 o 
   9  -5  10      294.71      296.40     16.80 o 
  10  -5  10      195.35      184.63     14.90 o 
  11  -5  10       20.15       15.93      7.97 o 
  12  -5  10        1.94        0.00      7.27 o 
  -6  -4  10       44.43       53.35     11.08 o 
  -5  -4  10       55.35       56.46     10.74 o 
  -4  -4  10      109.48      114.31     12.47 o 
  -3  -4  10        0.69        0.35      5.20 o 
  -2  -4  10      174.89      201.26     14.20 o 
  -1  -4  10      305.41      274.70     15.93 o 
   0  -4  10      416.13      353.33     17.67 o 
   1  -4  10      797.09      747.88     24.59 o 
   2  -4  10       60.46       50.23      8.31 o 
   3  -4  10      271.93      244.21     14.55 o 
   4  -4  10      131.82      120.49      8.18 o 
   5  -4  10     3892.59     4326.28    108.25 o 
   6  -4  10      166.66      165.99      9.27 o 
   7  -4  10     1428.17     1522.05     48.84 o 
   8  -4  10       50.65       60.55      6.85 o 
   9  -4  10      267.14      267.08     16.63 o 
  10  -4  10      184.04      176.67     14.20 o 
  11  -4  10       69.45       75.52     11.08 o 
  12  -4  10        9.38        7.97      7.27 o 
  13  -4  10        1.99        1.04      7.97 o 
  -7  -3  10        2.44        9.35      8.31 o 
  -6  -3  10       12.96       15.93      8.66 o 
  -5  -3  10      199.36      185.67     15.24 o 
  -4  -3  10       79.36       79.33     10.39 o 
  -3  -3  10      167.93      161.77     13.16 o 
  -2  -3  10       21.12       19.40      6.58 o 
  -1  -3  10      160.22      157.96     12.12 o 
   0  -3  10       37.43       46.07      7.62 o 
   1  -3  10       21.33       25.29      6.24 o 
   2  -3  10        0.65        0.00      3.81 o 
   3  -3  10      301.27      282.32     14.90 o 
   4  -3  10       67.81       61.74      5.86 o 
   5  -3  10       25.59       23.92      4.49 o 
   6  -3  10      139.19      144.10      8.20 o 
   7  -3  10       28.30       25.23      4.88 o 
   8  -3  10      786.64      840.93     26.33 o 
   9  -3  10       46.31       42.95      8.31 o 
  10  -3  10      406.00      386.59     19.40 o 
  11  -3  10       40.93       38.80      8.31 o 
  12  -3  10       62.57       56.81     10.05 o 
  13  -3  10        1.62        1.73      7.62 o 
  -7  -2  10       24.97       30.14      9.70 o 
  -6  -2  10        1.44        3.81      6.58 o 
  -5  -2  10       58.67       48.84      9.01 o 
  -4  -2  10       85.46       80.37     10.05 o 
  -3  -2  10       69.53       74.13      9.35 o 
  -2  -2  10     1071.58     1152.14     29.79 o 
  -1  -2  10        9.18        3.81      4.50 o 
   0  -2  10        4.32        5.54      4.16 o 
   1  -2  10        0.64        0.35      3.46 o 
   2  -2  10      756.02      695.92     21.82 o 
   3  -2  10       16.75       16.97      5.54 o 
   4  -2  10        2.73        3.12      4.16 o 
   5  -2  10       10.21        5.64      3.40 o 
   6  -2  10      223.84      243.48     15.07 o 
   7  -2  10        1.55        3.04      3.25 o 
   8  -2  10        5.55        2.77      4.50 o 
   9  -2  10      188.73      193.29     13.51 o 
  10  -2  10       32.23       37.07      7.62 o 
  11  -2  10       45.75       35.68      7.97 o 
  12  -2  10       32.96       27.02      7.97 o 
  13  -2  10       59.72       55.08     10.39 o 
  14  -2  10        1.64        5.89      7.97 o 
  -7  -1  10        0.53        3.81      7.27 o 
  -6  -1  10        1.92        2.77      6.24 o 
  -5  -1  10       48.36       52.65      9.01 o 
  -4  -1  10      185.53      182.90     13.16 o 
  -3  -1  10      298.11      245.25     14.55 o 
  -2  -1  10      326.42      305.53     15.59 o 
  -1  -1  10      164.46      152.76     11.08 o 
   0  -1  10        7.26       12.12      4.85 o 
   1  -1  10      113.46       92.84      8.66 o 
   3  -1  10        0.94        1.04      3.81 o 
   4  -1  10      521.97      554.94     19.05 o 
   5  -1  10      323.50      302.06     14.55 o 
   6  -1  10       33.89       27.37      6.58 o 
   7  -1  10       18.59       20.81      4.28 o 
   8  -1  10      182.71      175.63     12.12 o 
   9  -1  10       51.91       66.86      8.66 o 
  10  -1  10       94.66       87.29     10.05 o 
  11  -1  10       54.13       50.23      9.01 o 
  12  -1  10       27.39       33.25      8.31 o 
  13  -1  10        0.01        3.12      6.58 o 
  14  -1  10       24.26       21.13      9.01 o 
  -8   0  10       46.03       57.42      8.45 o 
  -7   0  10       69.94       63.39     10.74 o 
  -6   0  10       22.54       29.79      7.97 o 
  -5   0  10        1.45        0.00      5.54 o 
  -4   0  10      491.81      446.86     19.05 o 
  -3   0  10        4.83       12.12      5.20 o 
  -2   0  10       18.51       16.97      5.54 o 
  -1   0  10       23.49       20.44      5.20 o 
   0   0  10        0.13        0.35      3.12 o 
   1   0  10      631.33      549.74     18.36 o 
   2   0  10       88.18       87.29      8.66 o 
   3   0  10      245.35      228.97     12.47 o 
   4   0  10        4.06        4.16      3.81 o 
   5   0  10       22.88       20.78      5.54 o 
   6   0  10      181.67      186.02     11.78 o 
   7   0  10       21.35       23.56      6.24 o 
   8   0  10      156.89      172.16     12.12 o 
   9   0  10       29.32       29.44      6.93 o 
  10   0  10       41.25       34.64      7.27 o 
  11   0  10       43.32       52.65      8.66 o 
  12   0  10       64.06       56.46      9.35 o 
  13   0  10       19.37       16.63      7.27 o 
  14   0  10        0.02        0.00      6.58 o 
  -8   1  10        3.12        4.50      9.70 o 
  -7   1  10        0.21        0.68      5.16 o 
  -6   1  10      117.53      120.55     12.47 o 
  -5   1  10      382.19      383.47     18.01 o 
  -4   1  10      150.13      120.89     10.39 o 
  -3   1  10       24.36       18.01      5.54 o 
  -2   1  10      270.30      259.46     13.51 o 
  -1   1  10       65.04       42.95      6.58 o 
   0   1  10       62.33       62.70      6.93 o 
   1   1  10        5.66        3.46      3.46 o 
   2   1  10      276.47      248.02     12.47 o 
   3   1  10      249.69      213.04     11.78 o 
   4   1  10       53.80       50.22      4.49 o 
   5   1  10       90.30      101.15      9.35 o 
   6   1  10       96.52       88.33      8.66 o 
   7   1  10      202.40      201.26     12.47 o 
   8   1  10       54.97       47.11      7.27 o 
   9   1  10        1.27        1.04      4.50 o 
  10   1  10        1.26        1.39      5.20 o 
  11   1  10      135.05      146.53     12.82 o 
  12   1  10       24.46       15.93      6.58 o 
  13   1  10        4.64        2.77      6.24 o 
  14   1  10       44.82       46.42     10.39 o 
  -8   2  10       41.64       39.14     11.78 o 
  -7   2  10        0.65        0.00      7.27 o 
  -6   2  10      143.30      146.53     14.20 o 
  -5   2  10        5.54        6.58      5.54 o 
  -4   2  10      213.21      214.08     12.82 o 
  -3   2  10     1406.59     1339.54     29.10 o 
  -2   2  10      199.93      181.52     11.43 o 
  -1   2  10        0.19        1.73      3.81 o 
   0   2  10       13.46       18.01      4.85 o 
   1   2  10      142.87      152.42     10.05 o 
   2   2  10       30.48       31.18      5.89 o 
   3   2  10      555.32      659.20     19.05 o 
   4   2  10       13.61       11.77      3.16 o 
   5   2  10     3871.80     4211.32     31.01 o 
   6   2  10       49.54       45.48      4.63 o 
   7   2  10       93.23       96.21      6.11 o 
   8   2  10      108.68      104.61      9.70 o 
   9   2  10      262.75      220.66     13.86 o 
  10   2  10      100.07       95.61     10.39 o 
  11   2  10       58.75       43.65      8.31 o 
  12   2  10       10.96       14.90      6.93 o 
  13   2  10       35.21       34.29      9.01 o 
  14   2  10        3.50        6.24      7.27 o 
  -8   3  10       13.77       24.25     10.74 o 
  -7   3  10        0.09        0.00      6.93 o 
  -6   3  10       48.70       60.97     10.39 o 
  -5   3  10      208.74      213.73     15.24 o 
  -4   3  10        1.82        5.17      3.65 o 
  -3   3  10      140.78      113.27      9.35 o 
  -2   3  10      118.11      110.50      9.70 o 
  -1   3  10      505.98      507.48     16.97 o 
   0   3  10      327.84      284.05     12.82 o 
   2   3  10        5.37        5.89      4.16 o 
   3   3  10      357.24      382.43     14.55 o 
   4   3  10      649.51      664.40     22.52 o 
   5   3  10      186.23      177.62      7.44 o 
   6   3  10      286.51      279.67     10.57 o 
   7   3  10       97.23       93.21      6.11 o 
   8   3  10       45.21       46.88      4.98 o 
   9   3  10        5.36        8.75      3.65 o 
  10   3  10      202.35      184.79      8.92 o 
  11   3  10      122.16      152.07     13.16 o 
  12   3  10        4.64        3.46      6.58 o 
  13   3  10        1.10        2.08      6.24 o 
  14   3  10       18.07       11.43      8.31 o 
  -8   4  10       11.79       11.43      9.70 o 
  -7   4  10       18.28        8.66      8.31 o 
  -6   4  10      140.03      152.42     14.55 o 
  -5   4  10      164.68      152.07     13.16 o 
  -4   4  10        2.98        3.46      5.20 o 
  -3   4  10       61.64       58.89      8.31 o 
  -2   4  10     1095.43     1055.98     60.27 o 
  -1   4  10        4.84        2.90      3.05 o 
   0   4  10     1927.00     1633.29     27.37 o 
   2   4  10        8.17        3.46      3.81 o 
   3   4  10       21.70       24.94      5.20 o 
   4   4  10       55.42       50.57      4.77 o 
   5   4  10      203.42      226.15      8.20 o 
   6   4  10      194.91      158.06      9.87 o 
   7   4  10       92.21      110.51      6.61 o 
   8   4  10       15.82       14.01      3.55 o 
   9   4  10       85.95       99.83      6.71 o 
  10   4  10       72.35       70.11      6.35 o 
  11   4  10      242.52      279.13     11.24 o 
  12   4  10       17.56       12.04      4.73 o 
  13   4  10        3.53        3.46      4.90 o 
  14   4  10        0.36        0.00      7.27 o 
  -8   5  10        8.14        3.12      9.35 o 
  -7   5  10        1.99        2.77      8.66 o 
  -6   5  10      349.09      358.18     20.09 o 
  -5   5  10       74.48       76.56     11.08 o 
  -4   5  10        2.93        9.70      6.24 o 
  -3   5  10      437.50      485.31     19.74 o 
  -2   5  10      436.82      446.51     18.36 o 
  -1   5  10       33.37       26.33      5.89 o 
   0   5  10      204.90      193.64     11.78 o 
   1   5  10      123.85      109.46      9.01 o 
   2   5  10       21.25       16.85      3.55 o 
   3   5  10      142.96      162.63      6.98 o 
   4   5  10      292.98      284.34      9.32 o 
   5   5  10     1065.62     1056.57     41.05 o 
   6   5  10      143.71      129.09      9.87 o 
   7   5  10       21.66       18.51      3.79 o 
   8   5  10       27.07       25.06      6.24 o 
   9   5  10       60.88       69.53      6.11 o 
  10   5  10      336.69      360.47     12.11 o 
  11   5  10        0.84        1.71      3.74 o 
  12   5  10        7.91        6.66      4.33 o 
  13   5  10        5.82       10.72      5.13 o 
  14   5  10       30.74       42.26     10.39 o 
  -7   6  10       86.92      102.19     14.20 o 
  -6   6  10       64.17       67.55     11.43 o 
  -5   6  10      126.07      112.93     12.47 o 
  -4   6  10      193.91      182.55     13.86 o 
  -3   6  10       19.18       21.13      6.93 o 
  -2   6  10       20.20       21.82      6.58 o 
  -1   6  10      454.08      484.27     18.71 o 
   0   6  10     1950.18     2070.80     35.33 o 
   1   6  10      824.81      868.78     22.52 o 
   2   6  10      497.90      560.83     17.32 o 
   3   6  10      179.44      165.15      9.45 o 
   4   6  10     1278.42     1358.19     39.84 o 
   5   6  10        0.17        0.00      2.49 o 
   6   6  10       26.48       34.99      4.41 o 
   7   6  10       73.36       78.13      6.00 o 
   8   6  10      111.99      121.83      7.22 o 
   9   6  10      156.86      162.90      8.45 o 
  10   6  10      166.77      162.71      8.94 o 
  11   6  10       67.14       80.64      7.34 o 
  12   6  10        0.23        0.94      4.16 o 
  13   6  10        2.10        1.06      4.63 o 
  14   6  10        0.09        1.18      5.47 o 
  -7   7  10        8.96       11.08      9.70 o 
  -6   7  10      216.14      231.74     17.67 o 
  -5   7  10        0.45        4.85      6.93 o 
  -4   7  10        0.19        1.04      6.24 o 
  -3   7  10        0.16        0.00      5.20 o 
  -2   7  10      333.67      338.44     16.63 o 
  -1   7  10       12.81        9.70      5.54 o 
   0   7  10        7.90        5.89      4.85 o 
   1   7  10       41.99       34.29      6.58 o 
   2   7  10       49.18       59.23      7.62 o 
   3   7  10      575.76      547.24     41.57 o 
   4   7  10      350.57      323.54     14.90 o 
   5   7  10      738.18      761.41     40.88 o 
   6   7  10       11.13       14.78      3.67 o 
   7   7  10      242.68      264.48     11.78 o 
   8   7  10        2.22        1.09      3.16 o 
   9   7  10      100.51       95.75      7.34 o 
  10   7  10      238.04      248.96     11.08 o 
  11   7  10       56.70       60.46      6.86 o 
  12   7  10        2.22        1.04      4.41 o 
  13   7  10       20.01       16.70      5.86 o 
  14   7  10        3.68        7.46      6.21 o 
  -7   8  10       58.11       50.92     11.78 o 
  -6   8  10      113.11      108.42     13.86 o 
  -4   8  10        0.16        0.00      5.54 o 
  -3   8  10      897.82      969.93     29.10 o 
  -2   8  10      143.70      153.80     12.47 o 
  -1   8  10       67.94       91.10     10.05 o 
   0   8  10       32.77       30.83      6.58 o 
   1   8  10        1.24        3.12      4.50 o 
   2   8  10      146.32      147.22     10.74 o 
   3   8  10      146.00      160.73     11.43 o 
   4   8  10       31.10       23.56      5.89 o 
   5   8  10        0.39        2.42      3.81 o 
   6   8  10       18.12       16.28      5.54 o 
   7   8  10       83.88       69.51      6.24 o 
   8   8  10      107.98      102.88      7.35 o 
   9   8  10        1.72        5.64      3.99 o 
  10   8  10      325.55      346.83     12.74 o 
  11   8  10        0.01        0.00      4.16 o 
  12   8  10       29.10       29.10      6.21 o 
  13   8  10       37.06       49.55      7.83 o 
  -6   9  10       50.51       48.50     11.43 o 
  -5   9  10       54.42       53.35     10.74 o 
  -4   9  10      172.82      172.86     15.24 o 
  -3   9  10      751.32      718.09     25.63 o 
  -2   9  10      273.60      253.91     15.59 o 
  -1   9  10       10.41       12.12      6.24 o 
   1   9  10        0.75        1.04      4.85 o 
   2   9  10       76.00       78.24      6.58 o 
   3   9  10      252.86      261.88     14.90 o 
   4   9  10        2.20        1.73      3.81 o 
   5   9  10        0.88        2.08      4.16 o 
   6   9  10       16.08       17.32      5.89 o 
   7   9  10       19.10       13.86      5.89 o 
   8   9  10        4.16        6.93      5.20 o 
   9   9  10      141.35      144.45     12.82 o 
  10   9  10        0.81        1.19      4.33 o 
  11   9  10       13.99       13.16      5.39 o 
  12   9  10        5.60        0.98      5.32 o 
  -5  10  10        7.16        0.00      8.31 o 
  -4  10  10      173.70      179.44     15.93 o 
  -3  10  10        0.33        2.08      6.93 o 
  -2  10  10      197.59      226.89     16.28 o 
  -1  10  10      166.38      182.55     13.86 o 
   0  10  10      181.44      165.23     13.16 o 
   1  10  10       51.95       48.50      8.31 o 
   2  10  10        0.07        0.00      4.16 o 
   3  10  10      242.81      232.09     14.90 o 
   4  10  10        4.15        5.54      4.85 o 
   5  10  10       32.71       29.10      6.93 o 
   6  10  10       14.74       14.55      5.89 o 
   7  10  10       51.40       50.23      8.66 o 
   8  10  10        6.82        7.27      5.89 o 
   9  10  10        0.26        0.00      5.20 o 
  10  10  10       13.62       14.90      7.27 o 
  11  10  10       24.88       23.90      8.66 o 
  12  10  10       11.42       12.47      8.66 o 
  -5  11  10        0.93        3.12      9.01 o 
  -4  11  10       19.25       23.90     10.05 o 
  -3  11  10       99.06      129.21     14.20 o 
  -2  11  10        6.17        7.62      7.27 o 
  -1  11  10       20.53       12.82      7.62 o 
   0  11  10       14.97       14.20      7.27 o 
   1  11  10      151.92      133.12      8.94 o 
   2  11  10       73.23       61.31      9.70 o 
   3  11  10      253.86      214.77     14.90 o 
   4  11  10       15.45       20.09      6.93 o 
   5  11  10       24.94       23.21      6.93 o 
   6  11  10      121.43       99.07     11.08 o 
   7  11  10       22.62       17.32      6.93 o 
   8  11  10        8.12        7.97      6.58 o 
   9  11  10       21.89       23.21      8.31 o 
  10  11  10        8.82       12.82      7.97 o 
  11  11  10        0.42        0.00      6.58 o 
  -3  12  10       50.81       51.96     11.43 o 
  -2  12  10       28.67       15.59      8.66 o 
  -1  12  10        0.79        0.00      6.93 o 
   0  12  10      481.19      362.63     13.82 o 
   1  12  10       68.69       65.12     10.74 o 
   2  12  10      151.59      143.41     13.86 o 
   3  12  10       11.89       16.28      7.27 o 
   4  12  10        0.91        1.39      5.89 o 
   5  12  10        3.85        2.77      6.24 o 
   6  12  10        0.50        2.08      6.24 o 
   7  12  10       53.03       54.73     10.39 o 
   8  12  10        2.11        7.62      6.93 o 
   9  12  10       10.87        9.01      7.97 o 
  10  12  10       20.49       24.94     10.05 o 
  -2  13  10       12.20       16.97     10.05 o 
  -1  13  10       92.95       90.06     12.47 o 
   0  13  10      110.64      129.21     15.24 o 
   1  13  10       31.52       24.59      9.01 o 
   2  13  10       37.80       36.37      9.70 o 
   3  13  10       44.93       45.03     10.05 o 
   4  13  10       25.36       26.33      9.01 o 
   5  13  10       38.75       42.95     10.05 o 
   6  13  10        1.03        3.12      7.27 o 
   7  13  10       24.27       33.95     10.05 o 
   8  13  10        3.87        1.04      7.97 o 
   0  14  10        1.77        3.81      8.31 o 
   1  14  10       10.21        4.50      8.31 o 
   2  14  10       23.54       27.71     10.39 o 
   3  14  10        0.65        0.00      6.93 o 
   4  14  10        1.30        3.12      7.97 o 
   5  14  10        5.43        7.97      8.66 o 
   6  14  10       43.16       54.73     12.12 o 
   1  -8  11       14.81       14.20      9.70 o 
   2  -8  11        7.73        5.89      9.35 o 
   3  -8  11       58.61       76.88      9.27 o 
   4  -8  11        3.21        4.65      6.49 o 
   5  -8  11       48.77       64.13      8.94 o 
   6  -8  11        3.17        2.31      6.71 o 
   7  -8  11       47.00       60.97     13.51 o 
  -1  -7  11       39.70       39.49     11.08 o 
   0  -7  11       14.66       19.40      9.70 o 
   1  -7  11      177.45      206.80     17.67 o 
   2  -7  11      121.82      120.89     14.20 o 
   3  -7  11        1.01        3.00      5.47 o 
   4  -7  11        3.68        4.50      5.88 o 
   5  -7  11       25.55       27.66      7.27 o 
   6  -7  11      184.16      197.10     18.01 o 
   7  -7  11        1.93        2.40      5.72 o 
   8  -7  11        0.28        0.89      5.64 o 
   9  -7  11        7.32        7.34      6.47 o 
  -3  -6  11        5.58        3.46      8.31 o 
  -2  -6  11        0.14        4.16      7.62 o 
  -1  -6  11       24.99       31.52      9.70 o 
   0  -6  11      349.11      348.48     20.78 o 
   1  -6  11       13.00       13.16      7.97 o 
   2  -6  11      154.33      174.59     15.24 o 
   3  -6  11       86.11       98.03     12.12 o 
   4  -6  11      195.08      216.49     11.63 o 
   5  -6  11       37.36       38.45     10.05 o 
   6  -6  11       32.52       35.98      6.65 o 
   7  -6  11       63.03       63.10      7.79 o 
   8  -6  11        0.18        0.00      4.83 o 
   9  -6  11       41.56       49.32      7.99 o 
  10  -6  11        6.85       14.20      9.01 o 
  -4  -5  11       10.28       14.55      8.31 o 
  -3  -5  11       19.43       25.29      8.66 o 
  -2  -5  11       24.27       38.45      9.01 o 
  -1  -5  11        0.61        3.12      6.58 o 
   0  -5  11      124.90      138.56     13.86 o 
   1  -5  11      148.13      116.74     12.82 o 
   2  -5  11       44.19       56.46     10.05 o 
   3  -5  11      527.47      493.97     21.82 o 
   4  -5  11       56.48       65.74      7.44 o 
   5  -5  11      205.16      210.70     18.01 o 
   6  -5  11      169.29      183.88     18.01 o 
   7  -5  11       73.73       73.20      7.55 o 
   8  -5  11       92.94       98.99      8.81 o 
   9  -5  11      165.89      146.18     13.86 o 
  10  -5  11       41.22       45.38     10.39 o 
  11  -5  11       10.09       16.63      8.66 o 
  -5  -4  11       79.84      101.50     13.51 o 
  -4  -4  11      110.51      114.66     13.51 o 
  -3  -4  11      136.69      137.52     13.51 o 
  -2  -4  11       18.41       13.51      6.93 o 
  -1  -4  11      145.37      126.09     12.12 o 
   0  -4  11       18.31       17.67      6.93 o 
   1  -4  11        3.18        0.69      5.20 o 
   2  -4  11      365.51      339.47     18.01 o 
   3  -4  11      578.07      594.43     23.21 o 
   4  -4  11     1092.15     1159.76     31.18 o 
   5  -4  11       58.10       61.16      6.73 o 
   6  -4  11      504.10      565.52     34.99 o 
   7  -4  11       13.28        9.78      5.02 o 
   8  -4  11       21.84       18.80      5.57 o 
   9  -4  11      230.18      193.99     15.24 o 
  10  -4  11        7.12        1.39      5.89 o 
  11  -4  11       67.00       74.13     11.43 o 
  12  -4  11        0.92        0.35      7.27 o 
  -5  -3  11       18.03       21.13      9.35 o 
  -4  -3  11      275.03      330.81     19.74 o 
  -3  -3  11      102.31       97.34     11.43 o 
  -2  -3  11      111.17      101.15     11.08 o 
  -1  -3  11       36.26       23.90      7.27 o 
   0  -3  11      477.21      438.55     20.09 o 
   1  -3  11       80.54       57.16      9.01 o 
   2  -3  11      151.11      112.93     11.08 o 
   4  -3  11       42.79       48.84      8.31 o 
   5  -3  11        0.81        1.73      4.85 o 
   6  -3  11      222.57      235.60     10.52 o 
   7  -3  11        3.52        1.06      4.14 o 
   8  -3  11       27.10       32.91      7.62 o 
   9  -3  11      687.40      758.62     26.33 o 
  10  -3  11       35.17       29.10      7.97 o 
  11  -3  11       55.85       68.59     10.74 o 
  12  -3  11        0.21        0.00      6.24 o 
  13  -3  11        6.34        7.62      7.97 o 
  -6  -2  11       13.72       17.32      9.70 o 
  -4  -2  11      104.35      106.00     11.78 o 
  -3  -2  11        7.42       11.08      5.89 o 
  -2  -2  11       78.27       76.21     10.05 o 
  -1  -2  11      559.55      543.51     21.48 o 
   0  -2  11        7.31        5.89      5.20 o 
   1  -2  11       33.27       23.21      6.24 o 
   2  -2  11       15.65       19.05      6.24 o 
   3  -2  11     1073.43     1118.19     29.10 o 
   4  -2  11       78.25       73.09      9.70 o 
   5  -2  11      262.91      253.91     14.90 o 
   6  -2  11      168.41      168.01     12.47 o 
   7  -2  11      501.76      571.20     24.77 o 
   8  -2  11      143.14      120.20     11.43 o 
   9  -2  11       39.83       30.48      7.27 o 
  10  -2  11        0.75        1.73      5.20 o 
  11  -2  11       42.55       37.07      8.31 o 
  12  -2  11        2.89        2.77      6.24 o 
  13  -2  11        1.51        1.73      7.27 o 
  -6  -1  11        2.56        6.93      8.31 o 
  -5  -1  11        5.76        6.58      6.93 o 
  -4  -1  11        1.27        3.12      5.89 o 
  -3  -1  11      239.18      270.89     15.93 o 
  -2  -1  11        0.21        0.00      4.16 o 
  -1  -1  11        7.31        4.85      5.20 o 
   0  -1  11      283.77      228.63     13.86 o 
   1  -1  11       44.24       31.52      6.58 o 
   2  -1  11      249.95      209.23     13.16 o 
   3  -1  11      107.75      118.82     10.74 o 
   4  -1  11     1027.00     1063.80     27.71 o 
   5  -1  11       88.01       75.52      9.35 o 
   6  -1  11     1736.65     1829.35     36.72 o 
   7  -1  11        0.38        1.73      5.20 o 
   8  -1  11      922.26      797.77     25.63 o 
   9  -1  11      286.27      310.38     17.32 o 
  10  -1  11        0.89        3.12      4.85 o 
  11  -1  11        1.21        3.12      5.20 o 
  12  -1  11       15.22       16.97      7.27 o 
  13  -1  11       10.24       20.09      8.31 o 
  14  -1  11        8.47        4.16      7.27 o 
  -6   0  11        9.72        4.85      7.97 o 
  -5   0  11        0.12        1.04      6.24 o 
  -4   0  11       38.47       63.39      9.35 o 
  -3   0  11      288.74      243.87     14.90 o 
  -2   0  11       85.49       75.52      9.35 o 
  -1   0  11        0.11        3.81      4.85 o 
   0   0  11       16.06       18.01      5.54 o 
   1   0  11       10.21       11.43      4.85 o 
   3   0  11      506.71      515.10     19.05 o 
   4   0  11       27.85       24.94      6.24 o 
   5   0  11      460.19      484.96     18.71 o 
   6   0  11      301.02      304.83     15.59 o 
   7   0  11     1091.66     1142.09     29.10 o 
   8   0  11       10.22        9.01      5.89 o 
   9   0  11      734.19      772.82     25.63 o 
  10   0  11       17.13       12.12      6.24 o 
  11   0  11        0.75        1.39      5.20 o 
  12   0  11        8.74       11.78      6.58 o 
  13   0  11        7.12       12.47      7.62 o 
  14   0  11       19.02       23.56      9.01 o 
  -7   1  11        6.15        4.85      9.01 o 
  -6   1  11        0.43        3.46      6.58 o 
  -5   1  11      212.56      197.10     14.90 o 
  -4   1  11      324.16      298.95     16.63 o 
  -3   1  11      177.26      156.92     12.12 o 
  -2   1  11      133.48      111.54     10.05 o 
  -1   1  11       61.68       41.57      6.93 o 
   0   1  11      169.05      149.30     10.74 o 
   1   1  11        8.72        3.46      3.81 o 
   2   1  11       10.00       21.82      5.89 o 
   3   1  11      484.32      506.09     18.71 o 
   4   1  11        0.33        0.35      4.50 o 
   5   1  11        0.56        1.39      4.16 o 
   6   1  11        9.73       11.43      5.20 o 
   7   1  11       22.37       22.52      6.24 o 
   8   1  11      748.53      749.96     24.25 o 
   9   1  11        0.15        1.39      4.85 o 
  10   1  11       52.61       53.69      9.01 o 
  11   1  11        0.06        3.12      6.24 o 
  12   1  11       88.71       94.57     11.78 o 
  13   1  11       19.04       20.78      8.31 o 
  14   1  11        2.32        0.00      6.93 o 
  -7   2  11       33.65       36.03     10.74 o 
  -6   2  11       29.12       25.98      9.35 o 
  -4   2  11        7.22        7.97      5.54 o 
  -3   2  11      123.44      128.17     11.08 o 
  -2   2  11      701.21      690.38     21.82 o 
  -1   2  11       24.55       17.32      5.54 o 
   0   2  11       21.81       19.74      5.20 o 
   1   2  11        0.16        2.08      3.46 o 
   2   2  11      194.52      173.20     11.43 o 
   3   2  11        0.20        0.35      4.50 o 
   4   2  11      410.50      388.88     25.29 o 
   5   2  11       12.82       20.78      5.89 o 
   6   2  11       15.46       12.82      5.20 o 
   7   2  11      156.61      156.23     11.78 o 
   8   2  11       67.56       80.71      9.70 o 
   9   2  11      249.35      258.07     15.24 o 
  10   2  11        7.65        6.93      5.89 o 
  11   2  11       38.22       32.56      8.31 o 
  12   2  11       86.29       72.74     10.74 o 
  13   2  11       28.21       33.95      9.35 o 
  14   2  11        3.54        3.12      8.31 o 
  -7   3  11       23.83       30.83     10.39 o 
  -6   3  11       28.54       26.67      9.35 o 
  -5   3  11       47.34       59.23     10.39 o 
  -4   3  11      242.19      267.42     16.97 o 
  -3   3  11       24.86       26.33      6.58 o 
  -2   3  11       53.01       50.23      7.27 o 
  -1   3  11       34.79       45.38      6.93 o 
   0   3  11      433.26      379.66     15.24 o 
   1   3  11      179.30      126.78      9.70 o 
   2   3  11       11.27       15.59      5.20 o 
   3   3  11       88.67       75.17      8.66 o 
   4   3  11      640.21      648.60     33.77 o 
   5   3  11      269.20      266.26     10.57 o 
   6   3  11        8.35        5.86      3.16 o 
   7   3  11        5.67        2.77      3.43 o 
   8   3  11       54.20       53.00      7.97 o 
   9   3  11      389.87      433.35     19.05 o 
  10   3  11        0.47        0.69      5.54 o 
  11   3  11      162.23      154.84     13.51 o 
  12   3  11       62.45       86.25     11.43 o 
  13   3  11        2.45        6.58      7.27 o 
  14   3  11        3.62        2.42      7.62 o 
  -7   4  11        1.29        6.58      8.66 o 
  -6   4  11        4.85        2.42      7.27 o 
  -5   4  11      138.04      140.99     13.51 o 
  -4   4  11       65.46       62.35      9.70 o 
  -3   4  11        5.59        5.54      5.54 o 
  -2   4  11       71.39       68.93      9.35 o 
  -1   4  11      266.32      261.55     10.03 o 
   0   4  11      123.37      118.82      9.70 o 
   1   4  11      151.55      133.37      9.70 o 
   2   4  11      107.80      128.17     10.05 o 
   3   4  11       99.90       88.33      9.01 o 
   4   4  11        1.23        3.19      3.05 o 
   5   4  11        2.14        7.45      3.43 o 
   6   4  11        4.96        7.86      3.30 o 
   7   4  11       25.94       27.66      4.39 o 
   8   4  11       64.19       73.55      5.97 o 
   9   4  11       23.30       18.31      4.39 o 
  10   4  11       61.50       58.90      6.21 o 
  11   4  11       57.52       56.12      9.35 o 
  12   4  11       52.87       64.43     10.74 o 
  13   4  11        6.98       10.05      7.97 o 
  14   4  11        9.58        3.12      8.31 o 
  -7   5  11       17.81       13.51     10.39 o 
  -6   5  11        0.07        0.00      7.27 o 
  -5   5  11      256.92      269.85     18.01 o 
  -4   5  11      139.77      149.30     13.51 o 
  -3   5  11        0.36        0.00      4.85 o 
  -2   5  11       61.04       69.63      9.35 o 
  -1   5  11      115.76       94.22     10.39 o 
   0   5  11      268.61      292.71     14.90 o 
   1   5  11      228.76      234.86     12.82 o 
   2   5  11      398.91      405.92     11.01 o 
   3   5  11       46.75       51.83      5.14 o 
   4   5  11     1808.55     1916.22    134.06 o 
   5   5  11       17.93       20.84      5.54 o 
   6   5  11      449.77      503.09     17.49 o 
   7   5  11        8.90        7.06      3.55 o 
   8   5  11       79.10       84.69      9.53 o 
   9   5  11       10.61       11.92      4.14 o 
  10   5  11       38.13       32.80      5.89 o 
  11   5  11       68.31       73.00      6.95 o 
  12   5  11       48.91       52.65      6.85 o 
  13   5  11        0.14        1.04      7.62 o 
  14   5  11       10.45       18.71      9.70 o 
  -6   6  11        2.68        1.04      7.97 o 
  -5   6  11        1.45        0.69      7.27 o 
  -4   6  11       20.57       21.48      7.62 o 
  -3   6  11       82.49      101.84     12.12 o 
  -2   6  11      625.12      665.44     23.56 o 
  -1   6  11      449.96      434.39     18.71 o 
   0   6  11      635.63      671.68     21.82 o 
   1   6  11     1110.95     1205.83     27.37 o 
   2   6  11      105.98      108.77     10.05 o 
   3   6  11      190.75      240.75     13.16 o 
   4   6  11       55.91       51.71      5.37 o 
   5   6  11      470.70      478.92     32.56 o 
   6   6  11       42.74       36.35      4.77 o 
   7   6  11       35.20       43.69      5.26 o 
   8   6  11       64.25       65.28      6.11 o 
   9   6  11      134.59      144.43      8.32 o 
  10   6  11       38.15       37.78      5.75 o 
  11   6  11        7.30       10.26      4.73 o 
  12   6  11        4.49        2.85      4.58 o 
  13   6  11       27.76       24.33      6.31 o 
  14   6  11        7.08        6.91      6.11 o 
  -6   7  11        0.10        2.77      9.01 o 
  -5   7  11      223.06      235.55     17.67 o 
  -4   7  11       10.55        9.70      7.27 o 
  -3   7  11       58.13       70.32     10.05 o 
  -2   7  11        4.51        6.58      6.24 o 
  -1   7  11       56.09       65.47      9.01 o 
   0   7  11       12.57        9.01      5.54 o 
   1   7  11      222.80      243.87     13.51 o 
   2   7  11        3.91       10.39      5.20 o 
   3   7  11       82.52       70.32      8.66 o 
   4   7  11      856.35      802.62     23.90 o 
   5   7  11      345.41      359.22     16.63 o 
   6   7  11      153.84      150.44      8.08 o 
   7   7  11        4.14        4.01      3.50 o 
   8   7  11       97.31      109.59     12.12 o 
   9   7  11       10.45       18.39      4.83 o 
  10   7  11       18.74       13.81      4.88 o 
  11   7  11       67.06       84.80      7.96 o 
  12   7  11        0.04        0.00      4.66 o 
  13   7  11        8.18        8.64      5.72 o 
  -6   8  11       64.23       69.97     12.82 o 
  -5   8  11       75.27       87.29     13.16 o 
  -4   8  11       13.23       11.43      7.97 o 
  -3   8  11       30.67       32.91      9.01 o 
  -2   8  11      403.27      396.63     19.40 o 
  -1   8  11       91.00       94.57     11.08 o 
   0   8  11       25.22       34.64      7.62 o 
   1   8  11      131.14      153.80     11.78 o 
   2   8  11       19.83       14.20      5.54 o 
   3   8  11        7.25        4.85      4.50 o 
   4   8  11      126.71      119.86     10.74 o 
   5   8  11      143.47      159.69     12.12 o 
   6   8  11        0.09        1.39      4.16 o 
   7   8  11       45.87       56.46      8.31 o 
   8   8  11      155.38      164.09      9.18 o 
   9   8  11      314.70      333.56     18.71 o 
  10   8  11        1.57        2.48      4.41 o 
  11   8  11       78.62       79.37      7.96 o 
  12   8  11        1.51        0.00      4.83 o 
  13   8  11        0.22        2.04      5.74 o 
  -5   9  11       18.55       12.47      9.35 o 
  -4   9  11        6.31        4.85      7.62 o 
  -3   9  11        1.43        1.73      6.93 o 
  -2   9  11      223.62      236.94     16.28 o 
  -1   9  11       89.44       83.83     10.39 o 
   0   9  11        9.08        9.70      5.89 o 
   1   9  11       99.89      122.63     11.08 o 
   2   9  11       97.81      107.38     10.74 o 
   3   9  11       24.74       27.37      6.93 o 
   4   9  11       40.67       30.14      6.93 o 
   5   9  11       30.71       33.60      7.27 o 
   6   9  11       11.16        9.70      5.54 o 
   7   9  11        6.86        1.73      4.50 o 
   8   9  11       59.01       68.93      9.70 o 
   9   9  11      118.35      142.37     13.16 o 
  10   9  11      109.00      118.82     12.82 o 
  11   9  11       18.80       17.22      6.16 o 
  12   9  11        5.11        9.56      6.16 o 
  -4  10  11        9.62       13.16      9.01 o 
  -3  10  11       27.88       18.01      9.01 o 
  -2  10  11       11.75        7.97      7.27 o 
  -1  10  11       34.59       32.56      9.01 o 
   0  10  11       25.65       22.86      7.97 o 
   1  10  11      137.06      139.25     12.47 o 
   2  10  11       79.42       74.48     10.05 o 
   3  10  11       40.14       29.44      7.62 o 
   4  10  11      329.66      329.43     17.67 o 
   5  10  11        1.11        1.73      4.85 o 
   6  10  11        7.05        7.27      5.54 o 
   7  10  11        5.96        7.27      5.54 o 
   8  10  11      141.23      177.70     14.55 o 
   9  10  11        6.20        3.81      5.89 o 
  10  10  11       18.88       15.59      7.97 o 
  11  10  11        7.02        7.62      7.97 o 
  -3  11  11        1.72        0.00      7.97 o 
  -2  11  11      115.70      129.21     14.90 o 
  -1  11  11        0.13        0.35      6.58 o 
   0  11  11        2.61        4.16      6.24 o 
   1  11  11        1.57        2.08      5.89 o 
   2  11  11      368.13      328.04     18.71 o 
   3  11  11       25.72       27.37      7.62 o 
   4  11  11      176.98      181.17     14.55 o 
   5  11  11       20.59       11.78      6.58 o 
   6  11  11        0.13        0.00      5.20 o 
   7  11  11       88.40      100.11     12.12 o 
   8  11  11       12.31       17.67      7.62 o 
   9  11  11       22.72       25.29      8.66 o 
  10  11  11       31.98       39.84     10.39 o 
  -2  12  11      124.45      128.17     15.59 o 
  -1  12  11        9.99        7.97      9.01 o 
   1  12  11       19.91       21.48      8.31 o 
   2  12  11        1.23        3.12      6.58 o 
   3  12  11       14.98        5.89      6.58 o 
   4  12  11       67.04       62.70     10.39 o 
   5  12  11        1.10        0.00      5.89 o 
   6  12  11       12.57        7.97      6.93 o 
   7  12  11        9.28        6.58      7.27 o 
   8  12  11       74.13       85.91     12.47 o 
   9  12  11        7.59        5.89      7.97 o 
  -1  13  11        1.62        0.00      9.35 o 
   0  13  11        8.51        4.50      7.62 o 
   1  13  11        2.60        3.81      7.62 o 
   2  13  11        0.16        0.00      7.27 o 
   3  13  11       33.23       37.76     10.39 o 
   4  13  11       23.08       20.09      9.01 o 
   5  13  11       50.23       45.38     10.74 o 
   6  13  11        7.53        6.24      7.97 o 
   7  13  11       11.00        9.01      8.31 o 
   1  -7  12       70.87       69.97     13.16 o 
   2  -7  12      109.42      118.47     15.24 o 
   3  -7  12       44.74       44.34     12.12 o 
   4  -7  12        0.10        0.00      8.66 o 
   5  -7  12        0.97        0.00      6.37 o 
   6  -7  12       12.32       20.53      7.71 o 
   7  -7  12       69.98       75.59      9.47 o 
  -1  -6  12        3.74        9.35      9.35 o 
   0  -6  12       14.49       24.25      9.70 o 
   1  -6  12      192.18      192.25     16.97 o 
   2  -6  12       13.37        9.70      8.66 o 
   3  -6  12       14.55       18.36      9.01 o 
   4  -6  12       29.17       37.07     10.74 o 
   5  -6  12       53.59       63.70      8.32 o 
   6  -6  12       21.92       22.23      6.46 o 
   7  -6  12        0.07        0.21      5.49 o 
   8  -6  12        2.45        2.45      6.31 o 
   9  -6  12        7.31        9.35      9.35 o 
  -2  -5  12       15.94       18.01      9.01 o 
  -1  -5  12       54.84       62.01     11.43 o 
   0  -5  12      123.73      148.95     14.55 o 
   1  -5  12       38.66       51.96     10.74 o 
   2  -5  12      152.28      177.36     15.93 o 
   3  -5  12       19.44       16.28      8.31 o 
   4  -5  12      287.17      272.27     18.71 o 
   6  -5  12      125.32      125.36      9.76 o 
   7  -5  12       73.03       72.38      8.28 o 
   8  -5  12        3.59        4.98      5.74 o 
   9  -5  12       10.47       16.97      8.31 o 
  10  -5  12        3.29        0.00      7.27 o 
  -3  -4  12       45.45       28.41      9.35 o 
  -2  -4  12       88.00       88.68     12.12 o 
  -1  -4  12       18.49       24.94      8.31 o 
   0  -4  12      100.13      123.67     13.16 o 
   1  -4  12       37.57       51.27      9.70 o 
   2  -4  12        7.60        9.35      6.93 o 
   3  -4  12       21.35       14.55      7.27 o 
   4  -4  12      123.56      100.80     12.47 o 
   5  -4  12      279.69      292.02     17.32 o 
   6  -4  12       24.55       33.79      6.11 o 
   7  -4  12       30.67       35.03      6.35 o 
   8  -4  12       54.84       57.50     10.05 o 
   9  -4  12       72.43       82.10     11.43 o 
  10  -4  12       76.75       75.86     11.78 o 
  11  -4  12       12.62       12.47      8.31 o 
  -4  -3  12       10.81        8.31      8.66 o 
  -3  -3  12       53.25       58.89     11.08 o 
  -2  -3  12      145.75      162.81     14.90 o 
  -1  -3  12       87.47       68.93     10.39 o 
   0  -3  12       78.67       92.84     11.43 o 
   1  -3  12      162.79      186.71     14.20 o 
   2  -3  12        1.22        0.35      4.85 o 
   3  -3  12        5.43        3.12      5.20 o 
   4  -3  12       14.32       10.05      6.93 o 
   5  -3  12        8.29       13.86      6.24 o 
   6  -3  12       74.82       83.83     10.39 o 
   7  -3  12       89.30       85.56      7.94 o 
   8  -3  12      162.64      166.62     13.86 o 
   9  -3  12      204.33      219.97     15.93 o 
  10  -3  12      213.90      196.76     15.59 o 
  11  -3  12        0.24        0.00      6.24 o 
  12  -3  12        4.99        9.70      8.31 o 
  -4  -2  12       32.31       31.52      9.70 o 
  -3  -2  12       85.11       89.37     11.78 o 
  -2  -2  12       41.03       49.88      9.35 o 
  -1  -2  12       45.29       71.01     10.39 o 
   0  -2  12      880.96      873.28     28.41 o 
   1  -2  12        1.82        4.16      5.20 o 
   2  -2  12      300.62      265.34     15.93 o 
   3  -2  12        0.08        0.00      4.85 o 
   4  -2  12      941.98      927.67     28.06 o 
   5  -2  12        6.38       11.43      6.24 o 
   6  -2  12       12.14       13.86      6.58 o 
   7  -2  12       43.65       50.92      8.66 o 
   8  -2  12        4.08        2.08      5.20 o 
   9  -2  12       14.01       23.90      7.27 o 
  10  -2  12       48.86       35.33      8.31 o 
  11  -2  12        6.06        9.70      6.93 o 
  12  -2  12        1.56        1.04      6.93 o 
  -5  -1  12        8.90       12.82      8.66 o 
  -4  -1  12        3.94        3.12      6.58 o 
  -3  -1  12       75.66       91.80     11.43 o 
  -2  -1  12       91.49       96.65     11.08 o 
  -1  -1  12        0.77        0.35      5.20 o 
   0  -1  12       26.58       21.82      6.93 o 
   1  -1  12      459.24      456.56     19.74 o 
   2  -1  12      138.75      123.67     11.43 o 
   4  -1  12      137.46      136.48     12.12 o 
   5  -1  12      212.38      229.67     14.55 o 
   6  -1  12       69.10       68.59      9.35 o 
   7  -1  12       52.03       62.01      9.35 o 
   8  -1  12        1.71        0.00      5.20 o 
   9  -1  12       13.31       14.90      6.58 o 
  10  -1  12       33.83       37.07      8.31 o 
  11  -1  12        0.80        3.81      6.24 o 
  12  -1  12        3.44        1.73      6.58 o 
  13  -1  12        0.16        0.00      6.93 o 
  -5   0  12        0.20        1.04      7.62 o 
  -4   0  12        0.03        1.04      6.24 o 
  -3   0  12       91.33      112.23     12.12 o 
  -2   0  12       91.14       86.95     10.74 o 
  -1   0  12       85.11       70.32      9.70 o 
   0   0  12      323.44      295.14     15.93 o 
   1   0  12     1093.30      917.97     26.67 o 
   2   0  12      227.34      157.27     12.12 o 
   3   0  12      698.71      718.79     23.90 o 
   4   0  12      268.07      319.04     16.63 o 
   5   0  12      162.88      150.34     12.12 o 
   6   0  12       53.95       61.66      9.35 o 
   7   0  12        5.00        6.93      5.89 o 
   8   0  12      193.76      214.08     14.90 o 
  10   0  12       60.41       83.48     11.08 o 
  11   0  12        4.89        3.12      6.58 o 
  12   0  12        7.08        2.77      6.58 o 
  13   0  12       18.33       25.29      9.01 o 
  -5   1  12       16.78       18.01      8.31 o 
  -4   1  12      215.99      214.08     15.24 o 
  -3   1  12      251.64      248.37     15.93 o 
  -2   1  12        1.77        1.04      5.54 o 
  -1   1  12       60.95       64.78      9.01 o 
   0   1  12       12.20       12.12      5.89 o 
   1   1  12      141.55      141.68     11.08 o 
   2   1  12      210.61      190.52     12.47 o 
   3   1  12      161.83      149.65     12.12 o 
   4   1  12      424.48      459.68     18.71 o 
   5   1  12      128.81      113.62     10.74 o 
   6   1  12      144.54      145.14     12.12 o 
   7   1  12      386.86      391.09     18.71 o 
   8   1  12      119.45      149.99     12.82 o 
   9   1  12      152.64      137.87     12.47 o 
  10   1  12        0.66        0.00      5.54 o 
  11   1  12        1.32        0.00      5.89 o 
  12   1  12        1.79        3.12      6.93 o 
  13   1  12       62.87       76.90     12.47 o 
  -6   2  12       38.69       54.73     12.47 o 
  -3   2  12       27.13       29.44      7.62 o 
  -1   2  12       70.70       66.16      8.66 o 
   1   2  12        3.88        3.12      4.50 o 
   3   2  12      314.83      351.95     16.28 o 
   4   2  12        1.11        0.00      4.50 o 
   5   2  12      296.59      318.00     16.28 o 
   6   2  12       17.41       12.47      6.24 o 
   7   2  12     1753.80     1898.98     37.76 o 
   8   2  12      212.98      209.23     14.55 o 
   9   2  12        7.17        2.77      5.89 o 
  10   2  12       10.42       15.24      6.93 o 
  11   2  12        0.84        3.46      6.24 o 
  12   2  12        5.07        9.01      7.27 o 
  13   2  12        2.17        3.46      7.62 o 
  14   2  12        6.41        7.97      8.66 o 
  -6   3  12       23.77       25.98     10.05 o 
  -5   3  12        6.47       10.74      8.66 o 
  -4   3  12        2.69        0.00      6.24 o 
  -2   3  12        2.30        2.08      5.54 o 
  -1   3  12       49.36       47.46      7.62 o 
   0   3  12        0.49        0.35      4.50 o 
   1   3  12      230.75      195.37     12.12 o 
   3   3  12        5.86        8.66      5.89 o 
   4   3  12       63.69       70.92      6.93 o 
   5   3  12       46.41       44.34      7.62 o 
   6   3  12     1410.14     1577.52     33.25 o 
   7   3  12      301.06      301.02     15.93 o 
   8   3  12      965.14      938.41     27.37 o 
   9   3  12       20.48       18.71      6.93 o 
  10   3  12       45.63       38.80      8.66 o 
  11   3  12        9.23        9.35      6.93 o 
  12   3  12        7.87        4.16      7.27 o 
  13   3  12       84.41       93.88     13.16 o 
  14   3  12       16.67        7.97      8.66 o 
  -6   4  12        6.32        9.01      9.35 o 
  -5   4  12       22.71       29.10     10.05 o 
  -4   4  12      139.62      156.57     14.55 o 
  -3   4  12       33.38       49.88      9.35 o 
  -2   4  12      217.29      224.12     14.90 o 
   0   4  12       24.02       24.94      6.24 o 
   1   4  12       56.98       54.73      7.27 o 
   2   4  12      184.94      219.62     13.16 o 
   3   4  12      148.79      173.55     12.12 o 
   4   4  12       55.71       68.67      6.75 o 
   5   4  12       38.82       38.37      6.06 o 
   6   4  12      163.78      177.68      8.53 o 
   7   4  12      581.09      618.63     24.42 o 
   8   4  12        3.51        6.24      6.24 o 
   9   4  12      115.49      107.38     11.78 o 
  10   4  12        3.31        5.20      6.93 o 
  11   4  12       16.90       14.20      7.62 o 
  12   4  12       27.80       37.07      9.70 o 
  13   4  12       51.45       62.01     11.78 o 
  -6   5  12       54.68       52.65     12.12 o 
  -5   5  12        2.11        0.69      7.97 o 
  -4   5  12      160.06      176.67     15.24 o 
  -3   5  12       45.92       57.85     10.05 o 
  -2   5  12       51.87       51.27      9.01 o 
  -1   5  12        0.34        1.39      5.20 o 
   0   5  12      118.04      126.44     11.43 o 
   1   5  12       87.95       89.72      9.35 o 
   2   5  12       45.90       48.15      7.27 o 
   3   5  12      421.47      416.34     13.51 o 
   4   5  12      187.70      180.42     13.68 o 
   5   5  12        3.67        4.26      3.33 o 
   6   5  12       41.59       43.29      5.32 o 
   7   5  12       37.83       36.23      5.23 o 
   8   5  12       92.82       93.13      7.09 o 
   9   5  12       39.11       58.94      6.24 o 
  10   5  12       22.93       30.26      5.51 o 
  11   5  12       23.25       20.09      7.97 o 
  12   5  12       59.89       68.24     12.12 o 
  13   5  12        1.06        3.81      9.35 o 
  -5   6  12        4.56        0.00      8.31 o 
  -4   6  12       39.30       39.49     10.05 o 
  -3   6  12       61.30       63.39     10.39 o 
  -2   6  12       52.36       54.04      9.35 o 
  -1   6  12      377.44      413.95     19.40 o 
   0   6  12      166.64      198.84     13.86 o 
   1   6  12       29.77       35.33      7.27 o 
   2   6  12       15.11       19.40      5.89 o 
   3   6  12      322.70      335.32     14.90 o 
   4   6  12      740.29      707.35     22.52 o 
   5   6  12      500.89      511.09     24.59 o 
   6   6  12        2.86        2.33      3.50 o 
   7   6  12       71.32       76.90      9.70 o 
   8   6  12       49.95       57.83      6.24 o 
   9   6  12        6.08        8.59      4.49 o 
  10   6  12      233.57      284.86     11.75 o 
  11   6  12        1.03        0.00      4.24 o 
  12   6  12        0.03        4.62      5.16 o 
  13   6  12        3.50        3.12      8.66 o 
  -5   7  12        0.19        0.00      8.31 o 
  -4   7  12      140.37      146.87     14.90 o 
  -3   7  12       12.54        8.31      7.62 o 
  -2   7  12      118.35      147.22     13.51 o 
  -1   7  12        5.11        1.39      6.24 o 
   0   7  12        8.22        1.04      5.20 o 
   1   7  12        3.54        3.46      5.54 o 
   2   7  12        0.19        2.42      5.20 o 
   3   7  12       46.35       40.18      7.62 o 
   4   7  12      362.29      296.17     15.59 o 
   5   7  12      202.28      182.90     12.82 o 
   6   7  12       81.84       69.97      9.01 o 
   7   7  12        2.19        5.21      4.08 o 
   8   7  12       31.45       25.01      6.41 o 
   9   7  12       41.31       39.88      6.00 o 
  10   7  12       17.88       12.78      5.07 o 
  11   7  12        6.75       13.25      5.57 o 
  12   7  12       17.44       22.46      6.40 o 
  13   7  12       11.50        9.06      6.07 o 
  -4   8  12       20.60       19.40      9.35 o 
  -3   8  12       18.40       16.63      8.66 o 
  -2   8  12        0.34        0.00      6.58 o 
  -1   8  12      122.73      124.01     12.47 o 
   0   8  12       43.44       52.65      8.66 o 
   1   8  12       19.46        7.62      5.89 o 
   3   8  12       32.51       30.83      6.93 o 
   4   8  12       21.48       24.25      6.58 o 
   5   8  12        2.25        6.58      5.20 o 
   6   8  12       64.75       73.09      9.35 o 
   7   8  12        4.97        6.93      5.54 o 
   8   8  12      118.44      122.97     12.12 o 
   9   8  12       64.24       65.28      7.30 o 
  10   8  12      129.23      148.94      9.90 o 
  11   8  12       32.08       31.89      6.81 o 
  12   8  12        3.98        5.92      5.82 o 
  -4   9  12        9.20        3.81      9.01 o 
  -3   9  12       58.76       51.61     11.08 o 
  -2   9  12       95.00       80.37     11.43 o 
  -1   9  12      222.33      229.67     15.59 o 
   0   9  12       86.70      108.42     11.78 o 
   1   9  12       17.39       16.28      6.93 o 
   3   9  12       21.83       22.52      6.93 o 
   4   9  12       60.72       47.80      8.31 o 
   5   9  12       28.97       40.18      7.97 o 
   6   9  12       23.86       33.95      7.62 o 
   7   9  12        9.67        6.24      5.54 o 
   8   9  12        4.73        4.50      5.89 o 
   9   9  12       56.58       62.35     10.05 o 
  10   9  12        1.77        1.39      6.58 o 
  11   9  12        7.06        9.35      7.97 o 
  12   9  12        1.26        2.64      6.15 o 
  -3  10  12        4.86        4.16      8.66 o 
  -2  10  12      120.10      127.82     14.20 o 
  -1  10  12       44.11       42.26      9.35 o 
   0  10  12       41.31       41.57      9.35 o 
   2  10  12      173.70      158.31     13.86 o 
   3  10  12      186.47      147.22     13.16 o 
   4  10  12       15.63       26.33      7.62 o 
   5  10  12       84.32       72.74     10.39 o 
   6  10  12        2.53        6.58      5.89 o 
   7  10  12       14.18       12.47      6.58 o 
   8  10  12       18.39       19.40      7.27 o 
   9  10  12       46.53       44.69      9.70 o 
  10  10  12       10.77       11.43      7.97 o 
  11  10  12        6.17       10.05      8.66 o 
  -2  11  12        3.69        6.58      8.66 o 
  -1  11  12       69.32       77.59     12.47 o 
   0  11  12        0.14        0.00      7.62 o 
   1  11  12        0.19        0.00      5.89 o 
   2  11  12       65.05       72.74     11.08 o 
   3  11  12      282.58      287.51     18.36 o 
   4  11  12       75.39       68.24     10.74 o 
   5  11  12        6.37       14.55      7.27 o 
   6  11  12       24.01       32.91      8.66 o 
   7  11  12        1.66        0.00      5.89 o 
   8  11  12      104.45      117.43     13.16 o 
   9  11  12        0.30        0.00      6.58 o 
  10  11  12        1.72        0.00      7.27 o 
  -1  12  12       10.53        9.01      9.01 o 
   1  12  12       35.87       35.68      9.70 o 
   2  12  12       54.92       56.12     11.08 o 
   3  12  12        1.85        0.35      6.24 o 
   4  12  12        2.46        3.12      6.93 o 
   5  12  12        9.46       13.86      7.97 o 
   6  12  12       71.56       84.52     12.47 o 
   7  12  12        1.03        5.54      7.27 o 
   8  12  12      100.75       99.76     13.51 o 
   2  13  12       80.52       77.25     12.82 o 
   3  13  12       36.05       34.29     10.39 o 
   4  13  12        1.65        0.00      7.27 o 
   5  13  12       47.05       39.84     10.39 o 
   6  13  12       14.24        8.31      8.31 o 
   3  -6  13        6.29        5.54      9.01 o 
   4  -6  13       11.37       11.43      9.70 o 
   5  -6  13        8.60        4.16      9.35 o 
   6  -6  13       51.62       49.19     12.12 o 
   0  -5  13      102.23      120.55     14.90 o 
   1  -5  13      172.98      195.72     18.01 o 
   2  -5  13        7.58        7.62      8.66 o 
   3  -5  13       22.87       24.59      9.35 o 
   4  -5  13        0.41        3.81      7.97 o 
   5  -5  13       80.27       71.01     12.47 o 
   6  -5  13        1.92        1.04      6.93 o 
   7  -5  13        7.62        1.11      5.72 o 
   8  -5  13       83.24       78.29     12.47 o 
  -1  -4  13       95.95      108.08     14.20 o 
   0  -4  13       32.94       46.42     10.74 o 
   1  -4  13        6.39        7.97      7.62 o 
   2  -4  13        8.72       18.71      8.31 o 
   3  -4  13       17.91       15.59      7.97 o 
   4  -4  13        7.12        9.70      7.97 o 
   6  -4  13       94.15      101.15     12.47 o 
   7  -4  13       23.17       14.20      7.62 o 
   8  -4  13       21.26       25.98      9.01 o 
   9  -4  13        3.07        4.16      7.62 o 
  10  -4  13       78.87       91.45     13.51 o 
  -2  -3  13      110.51      126.09     14.90 o 
  -1  -3  13       82.06       94.22     13.16 o 
   0  -3  13      207.21      202.30     16.63 o 
   1  -3  13       93.17       85.22     11.78 o 
   2  -3  13       80.29       83.83     11.43 o 
   3  -3  13       29.34       27.71      7.97 o 
   4  -3  13        0.40        0.00      5.89 o 
   5  -3  13        0.25        0.35      6.24 o 
   6  -3  13       41.04       41.91      9.01 o 
   7  -3  13       29.37       29.79      8.31 o 
   8  -3  13      111.40      104.61     12.82 o 
   9  -3  13       79.91      108.77     12.82 o 
  10  -3  13       30.46       38.45     10.39 o 
  11  -3  13       86.06       86.60     12.82 o 
  -3  -2  13        5.24        5.54      7.62 o 
  -2  -2  13       89.41       84.87     12.12 o 
  -1  -2  13       90.98       99.07     12.47 o 
   0  -2  13        8.42        5.20      6.93 o 
   1  -2  13      351.11      383.81     20.44 o 
   2  -2  13        0.47        0.00      5.20 o 
   3  -2  13       33.86       36.72      8.31 o 
   5  -2  13      170.17      177.36     14.55 o 
   6  -2  13       25.90       25.63      7.97 o 
   7  -2  13      194.46      199.87     15.24 o 
   8  -2  13        3.05        1.04      5.54 o 
   9  -2  13       29.98       18.36      7.97 o 
  10  -2  13        1.40        3.81      6.58 o 
  11  -2  13        0.00        4.16      7.27 o 
  -3  -1  13        7.72        7.27      7.27 o 
  -2  -1  13       31.91       29.44      8.66 o 
  -1  -1  13      167.87      195.72     15.59 o 
   0  -1  13      132.33      116.39     12.47 o 
   2  -1  13      274.70      285.44     16.97 o 
   3  -1  13      112.63      115.01     11.43 o 
   4  -1  13      518.68      559.09     23.21 o 
   5  -1  13       13.78        6.24      6.58 o 
   6  -1  13       38.17       33.25      8.31 o 
   7  -1  13       13.29       14.55      7.27 o 
   8  -1  13        7.47        3.81      6.24 o 
   9  -1  13        8.53        6.24      6.58 o 
  10  -1  13        1.04        1.39      6.58 o 
  11  -1  13       19.23       32.22      9.01 o 
  12  -1  13        8.56        4.50      7.97 o 
  -4   0  13       23.58       41.91     10.05 o 
  -3   0  13        2.66       10.39      7.27 o 
  -2   0  13      198.14      193.99     15.24 o 
  -1   0  13       19.67       24.25      7.97 o 
   0   0  13       53.55       40.18      8.31 o 
   1   0  13       91.10       99.42     11.08 o 
   2   0  13       64.06       68.24      9.35 o 
   4   0  13       19.71       22.86      7.62 o 
   5   0  13      283.28      289.25     16.97 o 
   6   0  13        1.80        0.00      5.54 o 
   7   0  13      239.38      250.45     16.63 o 
   8   0  13       57.89       60.62     10.05 o 
   9   0  13       82.34       84.52     11.43 o 
  10   0  13       10.58       10.39      7.27 o 
  11   0  13        0.16        0.00      6.58 o 
  12   0  13        2.31        0.00      7.62 o 
  -4   1  13       13.37       11.78      8.31 o 
  -3   1  13        6.13        5.89      6.93 o 
  -2   1  13      134.48      146.87     13.16 o 
  -1   1  13        1.11        0.35      5.54 o 
   0   1  13       84.43       83.83     10.39 o 
   1   1  13       16.42       24.25      6.93 o 
   2   1  13      100.24       91.45     10.39 o 
   3   1  13      328.29      324.93     17.32 o 
   4   1  13       59.83       78.29     10.05 o 
   5   1  13      569.96      594.43     22.86 o 
   6   1  13       24.90       27.71      7.62 o 
   7   1  13       46.48       37.76      8.31 o 
   8   1  13       87.32      116.74     12.12 o 
   9   1  13        2.23        1.73      5.89 o 
  10   1  13       24.44       30.48      8.66 o 
  11   1  13        8.11        9.70      7.97 o 
  12   1  13       10.32       14.20      8.31 o 
  13   1  13        0.01        5.89      8.31 o 
  -2   2  13      125.83      101.15     11.78 o 
  -1   2  13      113.19      100.80     11.43 o 
   0   2  13      500.15      431.96     19.05 o 
   1   2  13      166.32      146.18     11.78 o 
   2   2  13      192.73      178.05     12.47 o 
   3   2  13        2.02        3.12      6.24 o 
   4   2  13      143.67      152.76     12.47 o 
   5   2  13        0.07        4.16      5.89 o 
   6   2  13        2.26        2.42      5.54 o 
   7   2  13       13.48        8.31      6.58 o 
   8   2  13      139.23      197.10     14.55 o 
   9   2  13       17.74       12.12      6.93 o 
  10   2  13        1.03        0.00      5.89 o 
  11   2  13        4.24        9.70      7.97 o 
  12   2  13       29.52       25.29      9.35 o 
  13   2  13       18.58       14.20      9.01 o 
  -4   3  13       12.77       15.93      9.35 o 
  -1   3  13       15.07       10.39      6.24 o 
   0   3  13      230.42      184.98     13.51 o 
   1   3  13      384.26      361.64     17.32 o 
   2   3  13      967.51      973.05     26.67 o 
   3   3  13      373.05      391.09     18.01 o 
   4   3  13        3.21        2.42      5.20 o 
   5   3  13        0.83        0.35      5.20 o 
   6   3  13       32.68       23.56      7.27 o 
   7   3  13      100.57      109.81     11.78 o 
   8   3  13        0.05        3.46      6.24 o 
   9   3  13        5.90       14.20      7.27 o 
  10   3  13       19.88       25.63      7.97 o 
  11   3  13       24.72       22.86      8.66 o 
  12   3  13       21.08       20.44      9.01 o 
  13   3  13        0.13        2.42      7.97 o 
  -4   4  13       22.66       28.75      9.70 o 
  -3   4  13       18.53       26.33      9.01 o 
  -2   4  13       10.03       12.47      6.93 o 
  -1   4  13        2.42        0.00      4.85 o 
   2   4  13        0.47        0.00      4.85 o 
   3   4  13      343.75      359.91     17.32 o 
   4   4  13      213.34      212.59     18.88 o 
   5   4  13       24.29       29.44      7.97 o 
   6   4  13      153.47      153.11     12.47 o 
   7   4  13        0.07        3.81      6.24 o 
   8   4  13       89.50      119.16     12.12 o 
   9   4  13       14.54       14.90      7.27 o 
  10   4  13        4.74        6.24      6.93 o 
  11   4  13       25.35       20.78      8.66 o 
  12   4  13       43.61       50.57     11.08 o 
  13   4  13        7.86       18.01      9.70 o 
  -4   5  13       25.07       33.95     10.39 o 
  -3   5  13       42.67       73.44     11.43 o 
  -2   5  13       15.83       33.25      8.66 o 
  -1   5  13        0.09        1.39      5.54 o 
   0   5  13       43.36       44.69      8.66 o 
   1   5  13      201.03      218.23     14.20 o 
   2   5  13      198.08      221.01     13.86 o 
   3   5  13       37.40       45.73      7.97 o 
   4   5  13      384.89      405.03     30.48 o 
   5   5  13        6.81        4.81      3.83 o 
   6   5  13      334.53      326.28     11.62 o 
   7   5  13      324.92      335.36     13.68 o 
   8   5  13       36.06       43.30      9.35 o 
   9   5  13       24.84       27.02      7.97 o 
  10   5  13        1.86        1.39      6.93 o 
  11   5  13       14.11       21.48      8.66 o 
  12   5  13        1.58        1.73      8.31 o 
  13   5  13       14.76       21.48     10.05 o 
  -4   6  13        0.57        0.00      7.97 o 
  -3   6  13       11.17       16.97      9.01 o 
  -2   6  13        0.32        0.00      6.58 o 
  -1   6  13       21.14       22.52      7.97 o 
   0   6  13       49.02       67.89     10.05 o 
   1   6  13       23.51       28.75      7.27 o 
   2   6  13       72.65       68.93      9.35 o 
   4   6  13       12.11       14.90      5.89 o 
   5   6  13      372.02      334.28     16.63 o 
   6   6  13      128.13      151.19      9.16 o 
   7   6  13     1702.51     1708.11     35.68 o 
   8   6  13      112.88      112.05      8.45 o 
   9   6  13       57.47       43.99      9.70 o 
  10   6  13        1.07        2.13      4.63 o 
  11   6  13        3.00        0.00      7.62 o 
  12   6  13       21.83       23.21     10.39 o 
  -4   7  13        1.19        0.00      8.31 o 
  -3   7  13       27.81       45.03     11.08 o 
  -2   7  13       32.55       26.67      8.66 o 
  -1   7  13      129.48      132.33     13.51 o 
   0   7  13        0.23        0.00      6.24 o 
   1   7  13      205.72      248.37     15.59 o 
   2   7  13       10.70       13.16      6.93 o 
   3   7  13      370.23      308.30     16.63 o 
   4   7  13      144.30      153.11     12.47 o 
   5   7  13      760.81      817.51     25.63 o 
   6   7  13      559.77      582.65     22.17 o 
   7   7  13        2.56        2.42      5.89 o 
   8   7  13       57.67       66.27      7.30 o 
   9   7  13       92.72      101.86      8.53 o 
  10   7  13       21.08       19.89      5.57 o 
  11   7  13       17.72       22.78      6.35 o 
  12   7  13       15.31       22.93      7.15 o 
  -3   8  13        0.10        0.00      7.97 o 
  -2   8  13       35.94       36.72     10.05 o 
  -1   8  13        0.04        0.35      7.27 o 
   0   8  13       60.21       76.21     10.74 o 
   1   8  13        0.73        0.00      6.24 o 
   3   8  13       62.58       67.20      9.70 o 
   4   8  13        0.61        0.00      4.85 o 
   5   8  13        3.79        7.27      5.54 o 
   6   8  13       17.96       27.37      7.62 o 
   7   8  13      175.16      171.47     13.86 o 
   8   8  13      137.83      140.99     13.16 o 
   9   8  13       47.37       39.84      9.01 o 
  10   8  13       52.06       42.26      9.35 o 
  11   8  13       31.05       42.95      7.74 o 
  12   8  13       17.28       21.88      7.24 o 
  -3   9  13       36.72       44.34     11.43 o 
  -2   9  13       68.56       64.78     12.47 o 
  -1   9  13       42.82       47.11     10.05 o 
   0   9  13      140.05      188.44     15.24 o 
   3   9  13       24.98       36.37      8.31 o 
   4   9  13        3.32        0.00      5.20 o 
   5   9  13       82.06       88.68     11.08 o 
   6   9  13       75.73       88.68     11.08 o 
   7   9  13        0.17        0.00      5.20 o 
   8   9  13        1.62        0.00      6.24 o 
   9   9  13       11.54        8.66      6.93 o 
  10   9  13       46.55       56.12     10.39 o 
  11   9  13       33.06       39.49     10.74 o 
  -2  10  13       16.52       15.93     10.05 o 
  -1  10  13       23.89       25.98     10.05 o 
   0  10  13       28.53       33.95      9.35 o 
   2  10  13        6.29        3.46      6.58 o 
   3  10  13        8.30        4.50      6.24 o 
   4  10  13       15.97       19.40      7.62 o 
   5  10  13       36.48       39.84      9.01 o 
   6  10  13        0.68        6.58      6.58 o 
   7  10  13       23.92       22.52      8.31 o 
   8  10  13        0.66        0.00      6.58 o 
   9  10  13        6.69        5.20      7.27 o 
  10  10  13       28.44       27.37      9.35 o 
   2  11  13        3.36        3.46      6.58 o 
   3  11  13        4.60       10.74      7.27 o 
   4  11  13       84.00       89.03     12.47 o 
   5  11  13        3.50        7.62      6.93 o 
   6  11  13        0.86        2.42      6.58 o 
   7  11  13       24.33       37.07      9.70 o 
   8  11  13        0.40        1.39      7.27 o 
   1  12  13        0.33        2.77      7.62 o 
   2  12  13       12.85       11.78      7.97 o 
   3  12  13       83.72       65.47     11.78 o 
   4  12  13        1.47        0.00      6.93 o 
   5  12  13       11.44       10.39      8.31 o 
   6  12  13        0.25        2.08      7.27 o 
   7  12  13       94.33      117.43     14.55 o 
   2  -4  14        2.15        9.70      8.66 o 
   3  -4  14       28.95       50.57     11.43 o 
   4  -4  14        4.22        4.16      8.31 o 
   5  -4  14       35.87       33.60     10.74 o 
   6  -4  14       55.98       45.73     11.08 o 
   7  -4  14       75.80       83.48     12.82 o 
   8  -4  14        1.18        4.85      7.97 o 
   0  -3  14       52.99       61.31     11.78 o 
   1  -3  14      101.22      130.94     14.90 o 
   2  -3  14       40.19       54.04     11.78 o 
   3  -3  14        4.56        8.31      7.97 o 
   4  -3  14       43.81       54.39     11.43 o 
   6  -3  14       14.76        6.58      7.97 o 
   7  -3  14        6.12        4.85      7.97 o 
   8  -3  14       31.80       33.95      9.70 o 
   9  -3  14        1.41        3.12      7.97 o 
  -1  -2  14       89.09      145.49     15.93 o 
   0  -2  14       71.31       93.88     13.51 o 
   1  -2  14        0.20        1.73      6.93 o 
   2  -2  14       80.63       69.28     11.43 o 
   3  -2  14        0.07        1.39      6.93 o 
   4  -2  14        8.86        2.77      6.58 o 
   5  -2  14        0.70        0.00      6.58 o 
   6  -2  14        9.26       16.28      8.31 o 
   7  -2  14        4.30        9.01      7.97 o 
   8  -2  14      133.81      135.79     14.55 o 
   9  -2  14        0.68        0.00      6.93 o 
  10  -2  14       14.79       15.24      8.31 o 
  -1  -1  14        6.28        4.85      7.97 o 
   0  -1  14      198.87      203.68     16.63 o 
   1  -1  14      117.48      106.00     12.82 o 
   2  -1  14       11.57        7.62      6.93 o 
   3  -1  14      108.72      113.62     12.47 o 
   5  -1  14      120.58      147.91     14.20 o 
   6  -1  14        0.59        1.04      6.93 o 
   7  -1  14        1.03        2.08      7.62 o 
   8  -1  14        5.72        2.42      6.93 o 
   9  -1  14       66.02       65.47     11.43 o 
  10  -1  14        1.90        4.50      7.62 o 
  11  -1  14        8.41       15.93      9.01 o 
  -2   0  14        4.96        7.62      7.97 o 
  -1   0  14      221.00      219.27     16.63 o 
   0   0  14        8.53       14.90      7.97 o 
   1   0  14       13.32       11.08      6.93 o 
   2   0  14       14.14       23.90      7.62 o 
   3   0  14       17.48       20.78      7.27 o 
   4   0  14        6.41        8.31      7.27 o 
   5   0  14        9.27        9.35      6.93 o 
   6   0  14      177.92      198.49     15.59 o 
   7   0  14        2.71        5.20      6.93 o 
   8   0  14       60.16       65.47     10.74 o 
   9   0  14       48.65       48.50     10.05 o 
  11   0  14        5.16        6.58      8.31 o 
  -2   1  14       15.65       22.86      9.01 o 
  -1   1  14       76.35       96.99     12.47 o 
   0   1  14       28.01       41.22      9.35 o 
   1   1  14       32.18       32.91      8.31 o 
   2   1  14       94.54       73.09     10.05 o 
   3   1  14       84.87       66.16     10.05 o 
   4   1  14      243.33      232.78     16.63 o 
   5   1  14       48.54       57.16     10.05 o 
   6   1  14       18.03       26.33      8.31 o 
   7   1  14        1.02        0.00      5.89 o 
   8   1  14       11.33       12.82      7.97 o 
   9   1  14       67.89       92.49     12.12 o 
  10   1  14        0.62        0.00      7.27 o 
  11   1  14       55.43       46.42     10.74 o 
  12   1  14        0.68        0.35      8.31 o 
  -1   2  14      234.73      208.88     15.93 o 
   0   2  14       64.91       57.16      9.70 o 
   1   2  14       50.74       48.84      9.01 o 
   2   2  14       13.16       14.20      6.58 o 
   3   2  14        6.83        1.04      5.89 o 
   4   2  14       35.26       25.63      7.97 o 
   5   2  14        7.28       12.47      7.27 o 
   6   2  14        2.24        6.93      6.58 o 
   7   2  14        5.09        6.93      7.27 o 
   8   2  14        0.41        2.77      7.27 o 
   9   2  14       94.38      106.00     12.82 o 
  10   2  14       22.66       31.18      9.70 o 
  11   2  14        8.15       10.39      9.01 o 
  12   2  14       19.86       20.09     10.05 o 
  -3   3  14        0.52        0.69      8.31 o 
   0   3  14       21.77       25.63      8.31 o 
   1   3  14       62.99       69.97      9.70 o 
   2   3  14       80.03       86.95     10.74 o 
   4   3  14      107.87      123.32     12.82 o 
   5   3  14       17.63       26.33      8.31 o 
   6   3  14       22.33       28.41      7.97 o 
   7   3  14       11.90       16.28      7.97 o 
   8   3  14       58.69       63.39     10.39 o 
   9   3  14        0.43        0.00      6.93 o 
  10   3  14        0.91        0.00      7.62 o 
  11   3  14       36.89       37.76     11.08 o 
  12   3  14        1.50        3.81      9.01 o 
  -3   4  14       24.42       33.25     10.39 o 
  -2   4  14      148.87      183.59     15.93 o 
  -1   4  14        4.83        6.24      7.62 o 
   4   4  14       77.84       81.06     10.74 o 
   5   4  14      107.99      112.58     12.12 o 
   6   4  14       74.88       88.68     11.08 o 
   7   4  14       23.41       19.05      8.31 o 
   8   4  14        0.04        0.00      6.58 o 
   9   4  14        6.93       14.55      7.97 o 
  10   4  14        4.79        8.31      7.97 o 
  11   4  14        0.72        0.00      7.62 o 
  12   4  14        5.59        8.31      9.35 o 
  -3   5  14        0.71        1.39      9.01 o 
  -2   5  14        9.39       18.71      8.66 o 
  -1   5  14       37.47       38.45      9.70 o 
   0   5  14        0.39        0.00      5.89 o 
   1   5  14       71.06       50.92      9.35 o 
   2   5  14       24.87       27.71      7.62 o 
   4   5  14       47.08       53.69      8.31 o 
   5   5  14      161.81      192.95     14.90 o 
   6   5  14        8.36        8.31      7.27 o 
   7   5  14       27.50       29.10      8.66 o 
   8   5  14       61.36       68.59     11.08 o 
   9   5  14        0.42        0.69      6.93 o 
  10   5  14        0.63        0.00      7.97 o 
  11   5  14        3.44        6.58      9.01 o 
  12   5  14       20.32       34.64     11.08 o 
  -2   6  14       53.57       82.10     13.16 o 
  -1   6  14      174.56      202.30     16.28 o 
   0   6  14       47.69       57.50     10.39 o 
   1   6  14      337.76      393.17     19.40 o 
   4   6  14       49.10       54.04      8.66 o 
   5   6  14       22.20       19.40      6.93 o 
   6   6  14      100.30      106.00     11.43 o 
   7   6  14       18.79       30.85      6.21 o 
   8   6  14       51.90       65.12     10.74 o 
   9   6  14        2.04        0.69      7.97 o 
  10   6  14       17.19       16.97      9.35 o 
  11   6  14       33.96       34.29     10.39 o 
  12   6  14        0.71        6.93     10.05 o 
  -2   7  14       38.53       47.80     11.78 o 
  -1   7  14       16.10       14.90      9.35 o 
   0   7  14      128.78      148.61     14.55 o 
   1   7  14       35.85       39.49      9.35 o 
   3   7  14       38.87       41.91      8.66 o 
   4   7  14       52.74       44.69      8.66 o 
   5   7  14      161.41      131.29     12.47 o 
   6   7  14       22.34       17.32      7.27 o 
   7   7  14       72.44       63.74      9.70 o 
   8   7  14      251.67      265.00     16.63 o 
   9   7  14        5.70        2.80      5.31 o 
  10   7  14        0.81        0.00      7.97 o 
  11   7  14       53.22       57.85     12.47 o 
  -2   8  14        0.07        0.00      9.01 o 
  -1   8  14        3.70        6.24      8.66 o 
   0   8  14       32.10       43.99     10.39 o 
   3   8  14       17.30       13.86      6.93 o 
   4   8  14       33.58       32.22      8.31 o 
   5   8  14      164.17      168.35     13.86 o 
   6   8  14       33.95       31.52      8.31 o 
   7   8  14      170.25      127.13     12.82 o 
   8   8  14       50.36       69.97     10.74 o 
   9   8  14       81.85       79.67     11.43 o 
  10   8  14        2.71        4.50      6.93 o 
  11   8  14        1.33        0.00      7.97 o 
  -1   9  14       93.84      100.46     14.20 o 
   0   9  14        5.13        8.31      8.66 o 
   3   9  14        6.58        7.62      6.58 o 
   4   9  14      108.61       99.07     12.12 o 
   5   9  14       18.42       22.52      7.97 o 
   6   9  14      243.48      242.14     16.63 o 
   7   9  14       12.74       19.05      8.31 o 
   8   9  14       44.73       40.53     10.05 o 
   9   9  14        0.77        0.00      6.58 o 
  10   9  14        4.61        3.46      7.62 o 
   2  10  14       78.02       60.62     11.08 o 
   3  10  14       11.69       10.39      7.62 o 
   4  10  14      177.62      171.47     15.59 o 
   5  10  14      145.91      156.23     14.90 o 
   6  10  14       40.43       51.61     10.74 o 
   7  10  14       52.40       61.31     11.08 o 
   8  10  14        3.58        1.73      7.27 o 
   9  10  14        0.39        5.20      7.97 o 
   2  11  14        1.92        3.12      7.27 o 
   3  11  14        0.94        0.00      6.93 o 
   4  11  14       40.98       47.80     11.08 o 
   5  11  14      168.46      214.08     17.32 o 
   7  11  14       23.67       21.48      9.35 o 
   2  -2  15        2.92        2.08      8.31 o 
   3  -2  15       99.69      101.15     13.51 o 
   4  -2  15       11.47       10.05      8.31 o 
   5  -2  15       59.11       62.70     11.78 o 
   6  -2  15        0.06        0.00      7.62 o 
   7  -2  15       21.33       37.07     10.74 o 
   8  -2  15        0.30        3.12      8.31 o 
   1  -1  15       82.04      102.88     14.55 o 
   2  -1  15       35.18       45.03     11.08 o 
   3  -1  15        0.09        0.69      6.93 o 
   4  -1  15       37.16       32.91      9.35 o 
   5  -1  15       27.21       32.22     10.05 o 
   6  -1  15       87.17      106.69     13.86 o 
   7  -1  15        5.97       11.08      8.66 o 
   8  -1  15        1.93        5.89      8.31 o 
   9  -1  15        5.08        9.70      8.66 o 
   0   0  15      107.06      140.29     15.24 o 
   1   0  15        0.95        0.00      7.62 o 
   2   0  15       19.92        6.58      7.97 o 
   3   0  15       10.16       13.51      7.97 o 
   4   0  15      102.31       99.07     12.47 o 
   5   0  15       34.41       20.09      9.70 o 
   6   0  15       55.20       53.00     11.08 o 
   7   0  15      114.68      128.86     14.55 o 
   8   0  15        3.81        0.35      7.97 o 
   9   0  15        0.22        0.35      8.31 o 
  10   0  15        5.36       13.16      9.70 o 
   0   1  15       30.31       36.72     10.39 o 
   1   1  15       23.40       32.22      9.35 o 
   2   1  15        7.52        7.27      7.62 o 
   3   1  15       40.05       24.25      7.97 o 
   5   1  15       11.77        5.54      7.97 o 
   6   1  15       46.69       49.54     10.74 o 
   7   1  15       14.40       12.82      9.01 o 
   8   1  15       13.77       16.63      8.66 o 
   9   1  15        4.92        8.31      8.66 o 
  10   1  15       88.79      106.00     14.20 o 
   0   2  15       87.79       82.10     12.12 o 
   1   2  15        2.87        1.39      6.93 o 
   2   2  15        8.19        7.27      6.58 o 
   3   2  15        0.08        0.35      6.24 o 
   4   2  15        2.02        0.00      7.27 o 
   5   2  15        8.34        6.93      7.62 o 
   6   2  15        8.21        7.27      8.31 o 
   7   2  15       13.11        8.66      8.66 o 
   8   2  15       50.44       60.27     11.43 o 
   9   2  15        0.29        4.50      8.66 o 
  10   2  15       63.13       57.50     11.43 o 
  11   2  15        9.83        9.35      9.01 o 
   2   3  15       68.77       47.11      9.01 o 
   3   3  15       56.37       60.62      9.70 o 
   4   3  15      122.54      158.65     15.24 o 
   5   3  15        9.13       14.55      7.97 o 
   6   3  15       78.07      104.61     13.16 o 
   7   3  15       13.32        9.70      7.97 o 
   8   3  15        0.01        2.77      7.62 o 
   9   3  15       40.37       45.38     11.43 o 
  10   3  15        0.05        0.00      8.31 o 
  11   3  15       17.64       21.48     10.05 o 
  -1   4  15      203.91      233.48     18.71 o 
   4   4  15        5.56        3.12      8.31 o 
   5   4  15        0.31        0.00      7.62 o 
   6   4  15       41.16       49.54     10.39 o 
   7   4  15        0.64        2.08      7.62 o 
   8   4  15        9.55       12.82      8.31 o 
   9   4  15        0.49        2.08      8.66 o 
  10   4  15       26.18       44.69     11.08 o 
  11   4  15        7.05       11.08      9.70 o 
  -1   5  15        0.86        0.00      8.66 o 
   0   5  15        8.34        6.58      7.62 o 
   1   5  15        3.27        4.16      7.27 o 
   2   5  15       27.14       37.07      8.66 o 
   6   5  15       50.31       55.42     11.43 o 
   7   5  15        6.08        6.24      7.62 o 
   8   5  15       16.55       25.63      9.35 o 
   9   5  15       74.27       90.06     13.16 o 
  10   5  15        0.05        0.69      8.31 o 
  11   5  15        6.70        2.08      9.70 o 
  -1   6  15      121.24      152.07     15.93 o 
   0   6  15      222.88      263.61     18.71 o 
   1   6  15        0.51        2.08      7.27 o 
   3   6  15       31.17       29.10      8.31 o 
   8   6  15        1.56        4.50      9.01 o 
   9   6  15       11.47       13.16      9.70 o 
  10   6  15       18.21       16.28      9.70 o 
   0   7  15       10.11        8.66      9.35 o 
   1   7  15       10.04        7.97      9.01 o 
   3   7  15      102.30      119.86     12.82 o 
   4   7  15       27.25       29.79      8.31 o 
   5   7  15        3.51        4.85      6.58 o 
   6   7  15       65.65       62.35     10.39 o 
   3   8  15        0.66        0.35      6.58 o 
   4   8  15        0.69        1.73      6.58 o 
   5   8  15        0.24        1.39      6.58 o 
   6   8  15      270.29      237.29     16.97 o 
   7   8  15        7.86       10.05      7.27 o 
   8   8  15       44.62       46.07     10.39 o 
   9   8  15        7.68        9.01      9.01 o 
   3   9  15       26.32       23.21      9.01 o 
   4   9  15        0.35        0.00      6.93 o 
   5   9  15       35.38       29.79      9.35 o 
   6   9  15        1.17        0.35      7.27 o 
   7   9  15        2.92        1.04      6.93 o 
   8   9  15       31.48       42.61     10.39 o 
   4  10  15        7.10        5.54      8.31 o 
   5  10  15       10.81       10.05      8.66 o 
   4   0  16       27.82       29.79     10.39 o 
   6   0  16       80.22      115.35     15.24 o 
   3   1  16        2.74        0.69      7.97 o 
   4   1  16       50.82       63.05     12.12 o 
   5   1  16        0.22        1.04      9.35 o 
   6   1  16       19.83       47.46     12.47 o 
   7   1  16       65.31       85.56     14.20 o 
   8   1  16       18.99       21.13     11.08 o 
   2   2  16       12.88       16.63      9.01 o 
   3   2  16        4.20        4.16      7.97 o 
   4   2  16       16.20        8.66      7.62 o 
   5   2  16       37.89       39.14     11.78 o 
   6   2  16        2.15        3.12      9.70 o 
   7   2  16       42.73       54.04     12.12 o 
   8   2  16       14.32        3.46      9.01 o 
   3   3  16       18.19       10.05      8.31 o 
   4   3  16       20.79       26.67      9.35 o 
   5   3  16       13.31       19.05      9.70 o 
   6   3  16        1.16        0.69      8.66 o 
   7   3  16       61.36       84.52     13.51 o 
   8   3  16        1.39        0.00      9.35 o 
   9   3  16        0.39        1.04      9.01 o 
   5   4  16        3.29        4.16      9.70 o 
   6   4  16        1.72        0.00      9.01 o 
   7   4  16       16.84       30.83     10.39 o 
   8   4  16        6.12        6.58      9.35 o 
   9   4  16        4.33        0.00      9.01 o 
   7   5  16       19.16        9.70     11.08 o 
   8   5  16        0.06        0.69      9.70 o 
   9   5  16        2.45        8.31     10.39 o 
   5   8  16        0.88        3.81      8.31 o 
                                                 
